# Supplementary material for: Fungal sensing by dectin-1 directs the non-pathogenic polarization of TH17 cells through balanced type I IFN responses in human DCs
Source: Nat Immunol. 2022 Dec 1;23(12):1735–48. doi: 10.1038/s41590-022-01348-2 (PMC9747615; doi:10.1038/s41590-022-01348-2)
Supplement: Source Data Fig. 1 — Statistical source data. [file 41590_2022_1348_MOESM4_ESM.xlsx]

## Sheet: 1a
IFNB mRNA expression (rel)	Exp 1	Exp 2	Exp 3	Exp 4	Exp 5	Exp 6	Exp 7	Exp 8	n	Avg	SD
	Unstim
0 h	0	0	0	0	0	0	0.0007	0	8	8.75e-05	0.000247487
1 h	0	0	0	0	0	0.0042	0	0	8	0.000525	0.00148492
2 h	0	0	0	0	0	0	0	0	8	0	0
3 h	0	0	0	0	0	0	0	0	8	0	0
4 h	0	0	0	0	0	0	0	0	8	0	0
5 h	0	0	0	0	0	0	0	0	8	0	0
6 h	0	0	0	0	0	0.0036	0.0013	0	8	0.0006125	0.00129
8 h	0	0	0	0	0	0	0	0	8	0	0
	Curdlan
0 h	0	0	0	0	0	0	0	0	8	0	0
1 h	0	0.2308	0.2448	0.2219	0.2439	0.1386	0.1636	0.2059	8	0.181188	0.0825149
2 h	1	1	1	1	1	1	1	1	8	1	0
3 h	0.2217	0.2143	0.2239	0.2651	0.2188	0.2729	0.2146	0.1928	8	0.228013	0.0270973
4 h	0.086	0.0847	0.1171	0.0976	0.0751	0.0829	0.0933	0.1211	8	0.094725	0.0165105
5 h	0.0223	0.0118	0.0361	0.0345	0.0462	0.042	0.05	0.0396	8	0.0353125	0.0126537
6 h	0.0298	0.0072	0.0087	0.0095	0.0541	0.028	0.0414	0.026	8	0.0255875	0.0167708
8 h	0.0276	0.011	0.0347	0.0028	0.0137	0.0345	0.0228	0.0188	8	0.0207375	0.0113739
	LPS
0 h					0	0	0	0	4	0	0
1 h					0.4006	0.2374	0.3667	0.3241	4	0.3322	0.0705253
2 h					2.5221	2.2463	2.3165	2.2022	4	2.32177	0.141601
3 h					1.6094	1.367	1.1906	1.3986	4	1.3914	0.171748
4 h					0.9889	0.7944	0.6224	0.6046	4	0.752575	0.179296
5 h					0.0644	0.0888	0.0501	0.1036	4	0.076725	0.024006
6 h					0.8816	0.9782	0.9001	0.8636	4	0.905875	0.0504668
8 h					0.3871	0.5145	0.3418	0.2644	4	0.37695	0.104763
	Poly(I:C)-LV
0 h					0	0	0	0	4	0	0
1 h					0.2493	0.0364	0.3342	0.2143	4	0.20855	0.125322
2 h					1.1632	0.9001	0.9283	1.1285	4	1.03002	0.134983
3 h					2.5534	2.4246	2.0864	1.685	4	2.18735	0.388513
4 h					3.2505	2.865	2.9597	3.4176	4	3.1232	0.255784
5 h					2.5988	2.5179	2.1959	2.5434	4	2.464	0.181896
6 h					2.2552	2.2922	2.0743	2.321	4	2.23568	0.110903
8 h					1.6673	2.1281	2.2036	2.2999	4	2.07472	0.280569

## Sheet: 1b
IFNB mRNA expression (rel)	Exp 1	Exp 2	Exp 3	Exp 4	Exp 5	Exp 6	Exp 7	Exp 8	n	Avg	SD
	Unstimulated
0 h	0	0	0	0	0	0	0.0007	0	8	8.75e-05	0.000247487
1 h	0	0	0	0	0	0.0042	0	0	8	0.000525	0.00148492
2 h	0	0	0	0	0	0	0	0	8	0	0
3 h	0	0	0	0	0	0	0	0	8	0	0
4 h	0	0	0	0	0	0	0	0	8	0	0
5 h	0	0	0	0	0	0	0	0	8	0	0
6 h	0	0	0	0	0	0.0036	0.0013	0	8	0.0006125	0.00129
8 h	0	0	0	0	0	0	0	0	8	0	0
	Curdlan
0 h	0	0	0	0	0	0	0	0	8	0	0
1 h	0	0.2308	0.2448	0.2219	0.2439	0.1386	0.1636	0.2059	8	0.181188	0.0825149
2 h	1	1	1	1	1	1	1	1	8	1	0
3 h	0.2217	0.2143	0.2239	0.2651	0.2188	0.2729	0.2146	0.1928	8	0.228013	0.0270973
4 h	0.086	0.0847	0.1171	0.0976	0.0751	0.0829	0.0933	0.1211	8	0.094725	0.0165105
5 h	0.0223	0.0118	0.0361	0.0345	0.0462	0.042	0.05	0.0396	8	0.0353125	0.0126537
6 h	0.0298	0.0072	0.0087	0.0095	0.0541	0.028	0.0414	0.026	8	0.0255875	0.0167708
8 h	0.0276	0.011	0.0347	0.0028	0.0137	0.0345	0.0228	0.0188	8	0.0207375	0.0113739
	C. albicans CBS2712
0 h	0	0	0	0					4	0	0
1 h	0.2387	0.2471	0.1842	0.3923					4	0.265575	0.0889657
2 h	1.8579	1.6226	1.531	1.7525					4	1.691	0.143662
3 h	0.4648	0.2129	0.3693	0.2531					4	0.325025	0.114372
4 h	0.1702	0.2118	0.096	0.0693					4	0.136825	0.0657304
5 h	0.0222	0.0583	0.0451	0.0188					4	0.0361	0.0188533
6 h	0.0174	0.0027	0.004	0.0663					4	0.0226	0.0298814
8 h	0.0208	0.1416	0.0098	0.0256					4	0.04945	0.0617883
	C. albicans CBS8758
0 h	0	0	0	0					4	0	0
1 h	0.0961	0.3844	0.3187	0.2918					4	0.27275	0.124023
2 h	0.6295	1.216	1.1808	0.9881					4	1.0036	0.268765
3 h	0.0668	0.1707	0.3208	0.2159					4	0.19355	0.105325
4 h	0.0818	0.1017	0.1737	0.0682					4	0.10635	0.0469602
5 h	0.0227	0.0318	0.058	0.004					4	0.029125	0.0224608
6 h	0	0.0104	0.0107	0.0089					4	0.0075	0.00506162
8 h	0.0271	0.0156	0.0161	0.0044					4	0.0158	0.00926966
	C. dubliniensis CBS8500
0 h	0	0	0	0.1346					4	0.03365	0.0673
1 h	0.8646	0.1544	0.3	0.3366					4	0.4139	0.310601
2 h	2.4283	1.6264	2.3585	2.2286					4	2.16045	0.365523
3 h	0.5425	0.2745	0.3626	0.4321					4	0.402925	0.113213
4 h	0.1376	0.1434	0.2179	0.1611					4	0.165	0.0366558
5 h	0.0595	0.102	0.0258	0.0615					4	0.0622	0.0311811
6 h	0.0113	0	0.001	0.0032					4	0.003875	0.0051273
8 h	0.0172	0	0.0057	0.0589					4	0.02045	0.0266128
	C. lusitaniae CBS4414
0 h	0	0	0	0					4	0	0
1 h	0.4967	0.1388	0.4006	0.2522					4	0.322075	0.158253
2 h	1.537	0.8464	1.5356	1.4406					4	1.3399	0.332079
3 h	0.2961	0.1043	0.2534	0.2565					4	0.227575	0.0844511
4 h	0.0878	0.056	0.0906	0.1032					4	0.0844	0.0200832
5 h	0.009	0.0176	0.0227	0.0111					4	0.0151	0.00625087
6 h	0.0359	0.0071	0.0108	0.0058					4	0.0149	0.0141593
8 h	0.0423	0.0085	0.0023	0.0321					4	0.0213	0.0189954
	A. fumigatus CBS488.90
0 h	0	0	0	0					4	0	0
1 h	0.664	0.5466	0.7479	0.6286					4	0.646775	0.0834432
2 h	1.0032	0.9932	1.1424	0.9736					4	1.0281	0.0771854
3 h	0.2327	0.189	0.2347	0.2312					4	0.2219	0.0219801
4 h	0.1189	0.178	0.0821	0.0879					4	0.116725	0.0439285
5 h	0.0452	0.0329	0.0513	0.022					4	0.03785	0.0130467
6 h	0.0266	0.0147	0.0241	0.0061					4	0.017875	0.00937386
8 h	0.0149	0.0445	0.0011	0.019					4	0.019875	0.0181145

## Sheet: 1c
IFNB mRNA expression (rel)	Exp 1	Exp 2	Exp 3	Exp 4	Exp 5	Exp 6	Exp 7	Exp 8	Exp 9	Exp 10	Exp 11	Exp 12	n	Avg	SD
	Unstimulated
Untreated	0	0	0	0	0	0	0	0	0	0.00644203	0.00092712	0.00765909	12	0.00125235	0.00273363
IgG2b										0.000205936	0.00121952	0.0126996	3	0.00470835	0.00693915
Dectin1 Ab	0	0	0	0	0	0	0	0	0	0.00280659	0.000644697	0.0162105	12	0.00163848	0.00465986
	Curdlan
Untreated	1	1	1	1	1	1	1	1	1	1	1	1	12	1	0
IgG2b										1.21103	1.04831	1.11301	3	1.12412	0.081926
Dectin1 Ab	0.2	0.04	0.04	0.09	0	0.04	0.01	0.02	0	0.00329688	0.00273841	7.51999e-09	12	0.0371696	0.0578709
	C. albicans CBS2712
Untreated	1.86	1.62	1.53	1.75	1.71	1.52	1.06	1.34	1.36	1.43	1.46	1.79	12	1.53583	0.226814
Dectin1 Ab	0.12	0.09	0	0.03	0.11	0.02	0.02	0.02	0	0	0	0	12	0.0341667	0.0454189
	C. albicans CBS8758
Untreated	0.63	1.22	1.18	0.99	0.98	0.7	1.05	0.87					8	0.9525	0.210289
Dectin1 Ab	0.05	0.14	0.06	0.08	0.02	0.02	0.05	0.01					8	0.05375	0.0420671
	C. dubliniensis CBS8500
Untreated	2.43	1.63	2.36	2.23									4	2.1625	0.364543
Dectin1 Ab	0.02	0.01	0.06	0.07									4	0.04	0.0294392
	C. lusitaniae CBS4414
Untreated	1.54	0.85	1.54	1.44									4	1.3425	0.3317
Dectin1 Ab	0	0.01	0.03	0.03									4	0.0175	0.015
	A. fumigatus CBS488.90
Untreated	1	0.99	1.14	0.97									4	1.025	0.0776745
Dectin1 Ab	0.03	0.23	0.02	0.02									4	0.075	0.103441
	LPS
Untreated										2.42658	2.45966	2.45005	3	2.44543	0.0170184
Dectin1 Ab										2.48619	2.49203	2.44118	3	2.47313	0.0278228
IFNB mRNA expression (rel)	Exp 1	Exp 2	Exp 3	n	Avg	SD
	Unstimulated
DDectin1 DCs	0	0	0	3	0	0
	Curdlan
DDectin1 DCs	0.0031	0.0223	0.0053	3	0.0102333	0.0105078
	C. albicans CBS2712
DDectin1 DCs	0.0048	0.0884	0.0106	3	0.0346	0.0466823
	C. albicans CBS8758
DDectin1 DCs	0.0238	0.0753	0.0021	3	0.0337333	0.0375974
	C. dubliniensis CBS8500
DDectin1 DCs	0.0046	0.0475	0.0347	3	0.0289333	0.0220237
	C. lusitaniae CBS4414
DDectin1 DCs	0.0928	0.034	0.0053	3	0.0440333	0.0446045
	A. fumigatus CBS488.90
DDectin1 DCs	0.0143	0.0039	0.0735	3	0.0305667	0.0375432
	LPS
DDectin1 DCs	1	1	1	3	1	0

## Sheet: 1d
IFNB mRNA expression (rel)	Exp 1	Exp 2	Exp 3	Exp 4	n	Avg	SD	p
								Two-sided, paired Student's t-test
	Unstimulated							compared between untreated and treated samples with same stimulation
Control siRNA	0	0	0	0.03	4	0.0075	0.015
Syk siRNA	0.01	0	0.12	0	4	0.0325	0.0585235
CARD9 siRNA	0.05	0	0	0	4	0.0125	0.025
Bcl10 siRNA	0	0	0	0	4	0	0
Malt1 siRNA	0	0	0	0	4	0	0
LSP1 siRNA	0	0			2
Raf-1 siRNA	0	0			2
	Curdlan
Control siRNA	1	1	1	1	4	1	0
Syk siRNA	0	0	0.02	0.22	4	0.06	0.107083	0.000402813	**
CARD9 siRNA	0.01	0.08	0.07	0.1	4	0.065	0.0387298	1.9562e-05	**
Bcl10 siRNA	0.04	0.14	0.11	0.02	4	0.0775	0.0567891	6.4091e-05	**
Malt1 siRNA	0.01	0.12	0.09	0.01	4	0.0575	0.0561991	5.82553e-05	**
LSP1 siRNA	1.25	1.04			2
Raf-1 siRNA	1.01	1.08			2

## Sheet: 1e
MXA mRNA expression (rel)	Exp 1	Exp 2	Exp 3	Exp 4	n	Avg	SD
	Unstimulated
0 h	0.01	0.02	0	0	4	0.0075	0.00957427
1 h	0.01	0.01	0	0	4	0.005	0.0057735
2 h	0	0.05	0	0	4	0.0125	0.025
3 h	0.01	0.06	0	0	4	0.0175	0.0287228
4 h	0.02	0.02	0	0	4	0.01	0.011547
5 h	0.02	0.03	0	0	4	0.0125	0.015
6 h	0	0.1	0	0.02	4	0.03	0.0476095
8 h	0	0	0	0.02	4	0.005	0.01
	Curdlan
0 h	0	0	0	0	4	0	0
1 h	0	0.02	0	0	4	0.005	0.01
2 h	0	0.01	0.01	0	4	0.005	0.0057735
3 h	0.12	0.11	0.06	0.09	4	0.095	0.0264575
4 h	0.33	0.36	0.12	0.2	4	0.2525	0.112361
5 h	0.52	0.73	0.42	0.54	4	0.5525	0.129454
6 h	1	1	1	1	4	1	0
8 h	0.4	0.65	0.44	0.63	4	0.53	0.128323
	C. albicans
0 h	0	0.01	0	0	4	0.0025	0.005
1 h	0	0.01	0	0	4	0.0025	0.005
2 h	0.01	0.03	0	0	4	0.01	0.0141421
3 h	0.15	0.06	0	0.04	4	0.0625	0.0634429
4 h	0.46	0.25	0.23	0.1	4	0.26	0.148997
5 h	0.92	0.6	0.63	0.27	4	0.605	0.265895
6 h	1.64	1.17	1.34	1.28	4	1.3575	0.20106
8 h	0.83	0.54	0.76	0.69	4	0.705	0.123962
ISG15 mRNA expression (rel)	Exp 1	Exp 2	Exp 3	Exp 4	n	Avg	SD
	Unstimulated
0 h	0.04	0.01	0	0.01	4	0.015	0.0173205
1 h	0.02	0.01	0.01	0	4	0.01	0.00816497
2 h	0.02	0.03	0	0.01	4	0.015	0.0129099
3 h	0.02	0.04	0	0.02	4	0.02	0.0163299
4 h	0.04	0.06	0.03	0.02	4	0.0375	0.0170783
5 h	0.07	0.02	0.01	0.01	4	0.0275	0.0287228
6 h	0.01	0.03	0.02	0.01	4	0.0175	0.00957427
8 h	0.02	0.01	0.05	0.01	4	0.0225	0.0189297
	Curdlan
0 h	0.01	0.01	0.01	0.01	4	0.01	0
1 h	0.04	0.01	0.01	0.02	4	0.02	0.0141421
2 h	0.01	0.01	0.02	0.01	4	0.0125	0.005
3 h	0.11	0.18	0.06	0.07	4	0.105	0.0544671
4 h	0.3	0.6	0.24	0.14	4	0.32	0.19799
5 h	0.59	0.91	0.6	0.39	4	0.6225	0.21469
6 h	1	1	1	1	4	1	0
8 h	0.27	0.46	0.22	0.2	4	0.2875	0.118708
	C. albicans
0 h	0.05	0.01	0.01	0.01	4	0.02	0.02
1 h	0.02	0.03	0.01	0.01	4	0.0175	0.00957427
2 h	0.04	0.02	0.01	0.04	4	0.0275	0.015
3 h	0.14	0.11	0.02	0.08	4	0.0875	0.0512348
4 h	0.38	0.24	0.27	0.25	4	0.285	0.0645497
5 h	0.74	0.8	0.64	0.51	4	0.6725	0.126853
6 h	1.48	1.4	1.43	1.46	4	1.4425	0.035
8 h	0.59	0.8	0.35	0.38	4	0.53	0.209284
TRIM22 mRNA expression (rel)	Exp 1	Exp 2	Exp 3	Exp 4	n	Avg	SD
	Unstimulated
0 h	0	0	0	0	4	0	0
1 h	0	0	0	0	4	0	0
2 h	0.11	0	0	0	4	0.0275	0.055
3 h	0	0	0	0	4	0	0
4 h	0.18	0	0	0	4	0.045	0.09
5 h	0	0	0	0	4	0	0
6 h	0	0	0	0	4	0	0
8 h	0	0	0	0	4	0	0
	Curdlan
0 h	0	0	0	0	4	0	0
1 h	0	0	0	0	4	0	0
2 h	0.06	0	0	0.01	4	0.0175	0.0287228
3 h	0.19	0.13	0.07	0.14	4	0.1325	0.0492443
4 h	0.35	0.38	0.2	0.25	4	0.295	0.0842615
5 h	0.65	0.54	0.47	0.74	4	0.6	0.119164
6 h	1	1	1	1	4	1	0
8 h	1.72	1.61	1.59	1.63	4	1.6375	0.057373
	C. albicans
0 h	0	0	0	0	4	0	0
1 h	0	0	0	0	4	0	0
2 h	0	0	0.01	0.05	4	0.015	0.0238048
3 h	0.23	0.07	0.06	0.14	4	0.125	0.0785281
4 h	0.45	0.18	0.35	0.24	4	0.305	0.119583
5 h	0.86	0.47	0.81	0.68	4	0.705	0.174069
6 h	1.59	1.34	1.48	1.31	4	1.43	0.129872
8 h	2.12	1.82	2.32	2.21	4	2.1175	0.214534
IRF7 mRNA expression (rel)	Exp 1	Exp 2	Exp 3	Exp 4	n	Avg	SD
	Unstimulated
0 h	0.03	0.03	0.02	0.02	4	0.025	0.0057735
1 h	0.04	0.01	0.04	0	4	0.0225	0.0206155
2 h	0.04	0.03	0.01	0.02	4	0.025	0.0129099
3 h	0.03	0.04	0.03	0.08	4	0.045	0.0238048
4 h	0.03	0.01	0.03	0.02	4	0.0225	0.00957427
5 h	0.02	0.05	0.04	0.04	4	0.0375	0.0125831
6 h	0.01	0.04	0.05	0.01	4	0.0275	0.0206155
8 h	0.02	0.02	0.04	0.01	4	0.0225	0.0125831
	Curdlan
0 h	0.01	0	0.03	0.04	4	0.02	0.0182574
1 h	0.07	0.01	0.02	0.04	4	0.035	0.0264575
2 h	0.01	0.05	0.02	0.03	4	0.0275	0.0170783
3 h	0.06	0.09	0.04	0.06	4	0.0625	0.0206155
4 h	0.23	0.3	0.21	0.22	4	0.24	0.0408248
5 h	0.5	0.7	0.52	0.5	4	0.555	0.0971253
6 h	1	1	1	1	4	1	0
8 h	1.07	0.93	0.84	0.95	4	0.9475	0.0946485
	C. albicans
0 h	0.03	0.02	0.05	0.01	4	0.0275	0.0170783
1 h	0.04	0.05	0.07	0.01	4	0.0425	0.025
2 h	0.06	0.03	0.05	0.02	4	0.04	0.0182574
3 h	0.12	0.09	0.05	0.08	4	0.085	0.0288675
4 h	0.42	0.3	0.13	0.24	4	0.2725	0.120934
5 h	0.76	0.64	0.41	0.49	4	0.575	0.155885
6 h	1.6	1.37	1.36	1.57	4	1.475	0.127671
8 h	1.43	1.23	1.1	1.35	4	1.2775	0.144078
IL27A mRNA expression (rel)	Exp 1	Exp 2	Exp 3	Exp 4	n	Avg	SD
	Unstimulated
0 h	0	0	0	0	4	0	0
1 h	0	0	0	0	4	0	0
2 h	0	0	0	0	4	0	0
3 h	0	0	0	0	4	0	0
4 h	0	0	0	0	4	0	0
5 h	0	0	0	0	4	0	0
6 h	0	0	0	0	4	0	0
8 h	0	0	0	0	4	0	0
	Curdlan
0 h	0	0	0	0	4	0	0
1 h	0	0	0	0	4	0	0
2 h	0	0	0	0	4	0	0
3 h	0.03	0.04	0.04	0.01	4	0.03	0.0141421
4 h	0.34	0.15	0.19	0.07	4	0.1875	0.113248
5 h	0.65	0.46	0.32	0.29	4	0.43	0.164317
6 h	1	1	1	1	4	1	0
8 h	0.79	0.51	0.6	0.74	4	0.66	0.128323
	C. albicans
0 h	0	0	0	0	4	0	0
1 h	0	0	0	0	4	0	0
2 h	0	0	0	0	4	0	0
3 h	0.02	0.04	0.03	0.01	4	0.025	0.0129099
4 h	0.26	0.24	0.2	0.1	4	0.2	0.0711805
5 h	0.75	0.6	0.63	0.37	4	0.5875	0.158824
6 h	1.58	1.17	1.94	1.25	4	1.485	0.351426
8 h	1.21	0.77	0.76	0.9	4	0.91	0.209921

## Sheet: 1f
MXA mRNA expression (rel)	Exp 1	Exp 2	Exp 3	Exp 4	Exp 5	Exp 6	Exp 7	n	Avg	SD	p
											Two-sided, paired Student's t-test
	Unstimulated										compared between untreated and treated samples with same stimulation
Untreated	0.00189036	0.100576	1.26355e-07	0.022559	6.59048e-07	0.0458764	1.50987e-06	7	0.0244148	0.0377713
Dectin1 Ab	0.012588	0.00468952	9.05843e-08	1.75549e-07	3.06689e-07	0	0	7	0.0024683	0.0047924
IgG2a					6.7877e-07	0	0	3	2.26257e-07	3.91888e-07
IFNα/βR Ab	0.00707235	0.0109928	0.0254528	7.74017e-08	1.49193e-06	0	0	7	0.00621707	0.00955807
	Curdlan
Untreated	1	1	1	1	1	1	1	7	1	0
Dectin1 Ab	0.00334958	0.110098	0.0414121	0.0309858	0.00344395	0.0324802	0.0144835	7	0.0337504	0.0367669	5.95388e-10	**
IgG2a					1.20193	1.09595	0.893678	3	1.06385	0.156612
IFNα/βR Ab	0.00224423	0.204919	0.0386477	0.0448419	0.00828085	0.0179927	0.00553702	7	0.0460662	0.0719601	3.58018e-08	**
	C. albicans
Untreated	1.63877	1.17036	1.34474	1.27867				4	1.35813	0.200424
Dectin1 Ab	0.357338	0.0858813	0.00792274	0.0712732				4	0.130604	0.154897	0.00019223	**
IgG2a
IFNα/βR Ab	0.0836493	0.197101	0.0153607	0.0760854				4	0.0930491	0.0758032	0.00189335	**
ISG15 mRNA expression (rel)	Exp 1	Exp 2	Exp 3	Exp 4	Exp 5	Exp 6	Exp 7	n	Avg	SD	p
											Two-sided, paired Student's t-test
	Unstimulated										compared between untreated and treated samples with same stimulation
Untreated	0.00649795	0.031112	0.0217825	0.00580834	0.000235187	0.000356532	0.000377506	7	0.00945286	0.0122013
Dectin1 Ab	0.0608552	0.00783236	0.00995087	0.0134476	0	0	0	7	0.0131552	0.02173
IgG2a					0	0	0
IFNα/βR Ab	0.0310249	0.0110892	0.0300153	0.00543231	0	0	0	7	0.0110802	0.0138837
	Curdlan
Untreated	1	1	1	1	1	1	1	7	1	0
Dectin1 Ab	0.0182732	0.207917	0.0589051	0.0627616	0.073461	0.0148053	0.0490443	7	0.0693097	0.0650212	2.26334e-08	**
IgG2a					1.16344	1.01642	1.09533
IFNα/βR Ab	0.00896958	0.172676	0.043073	0.0595352	0.00147837	0.02609	0.0175509	7	0.0470534	0.0588644	1.0839e-08	**
	C. albicans
Untreated	1.48497	1.39833	1.42902	1.45586				4	1.44205	0.0370349
Dectin1 Ab	0.124608	0.0510357	0.00168391	0.022262				4	0.0498973	0.0537623	9.08204e-06	**
IgG2a
IFNα/βR Ab	0.0367924	0.108305	0.00747252	0.0611863				4	0.0534391	0.0426628	3.41261e-05	**
TRIM22 mRNA expression (rel)	Exp 1	Exp 2	Exp 3	Exp 4	Exp 5	Exp 6	Exp 7	n	Avg	SD	p
											Two-sided, paired Student's t-test
	Unstimulated										compared with untreated sample with same stimulation
Untreated	1.00441e-06	6.23683e-06	3.48571e-06	1.39994e-07	1.46067e-06	1.35033e-06	3.71913e-06	7	2.48529e-06	2.10668e-06
Dectin1 Ab	0.129127	2.20721e-06	2.49892e-06	1.901e-07	6.79724e-07	6.05132e-07	1.19468e-06	7	0.0184478	0.0488049
IgG2a					1.50438e-06	1.34026e-06	8.38194e-07
IFNα/βR Ab	3.22479e-06	3.04907e-06	5.22987e-06	8.38175e-08	3.30661e-06	2.83681e-06	9.69363e-07	7	2.67147e-06	1.68414e-06
	Curdlan
Untreated	1	1	1	1	1	1	1	7	1	0
Dectin1 Ab	0.0825521	0.109452	2.47225e-06	0.00406251	1.70803e-06	0.0104518	0.0809156	7	0.0410626	0.0477226	2.97299e-09	**
IgG2a					1.28373	1.2363	0.985247
IFNα/βR Ab	0.0120373	0.216632	2.98933e-06	0.000524622	0.00818945	0.00675703	0.269546	7	0.0733842	0.117008	7.69896e-07	**
	C. albicans
Untreated	1.59074	1.33789	1.4827	1.31336				4	1.43117	0.129999
Dectin1 Ab	0.0721198	0.0576467	0.00859309	0.0130511				4	0.0378527	0.0318186	0.000177757	**
IgG2a
IFNα/βR Ab	0.037896	0.322268	1.80673e-06	0.00606901				4	0.0915587	0.154701	0.00152948	**
IRF7 mRNA expression (rel)	Exp 1	Exp 2	Exp 3	Exp 4	Exp 5	Exp 6	Exp 7	n	Avg	SD	p
											Two-sided, paired Student's t-test
	Unstimulated										compared with untreated sample with same stimulation
Untreated	0.00608063	0.0371558	0.0480506	0.0142577	0.0533131	0.00389107	0.021747	7	0.0263566	0.019989
Dectin1 Ab	0.0440358	0.0107444	0.0166448	0.0467292	0.0056374	0.000764597	0.00821012	7	0.0189666	0.0186945
IgG2a					0.0229406	0.00398895	0.0138176
IFNα/βR Ab	0.0234085	0.0273309	0.0661828	0.0193845	0.0213086	0.00941556	0.0295163	7	0.0280782	0.0180097
	Curdlan
Untreated	1	1	1	1	1	1	1	7	1	0
Dectin1 Ab	0.0656461	0.0956804	0.0446575	0.0737799	0.032672	0.00424407	0.0261785	7	0.0489798	0.0313038	2.49686e-10	**
IgG2a					1.20697	1.1877	0.909741
IFNα/βR Ab	0.0259641	0.129569	0.09257	0.0177584	0.0136664	0.0156097	0.0300488	7	0.0464553	0.0457779	2.39688e-09	**
	C. albicans
Untreated	1.59755	1.36898	1.36086	1.57264				4	1.47501	0.127567
Dectin1 Ab	0.0287674	0.0386638	0.020827	0.0301829				4	0.0296103	0.0073064	0.000189167	**
IgG2a
IFNα/βR Ab	0.0589152	0.0805795	0.0313384	0.0707602				4	0.0603983	0.021302	0.000184622	**
IL27A mRNA expression (rel)	Exp 1	Exp 2	Exp 3	Exp 4	Exp 5	Exp 6	Exp 7	n	Avg	SD	p
											Two-sided, paired Student's t-test
	Unstimulated										compared with untreated sample with same stimulation
Untreated	1.29705e-06	2.89061e-05	6.02353e-06	8.35201e-07	2.63563e-07	3.47716e-07	0.0145455	7	0.00208331	0.00549532
Dectin1 Ab	8.4354e-06	1.02299e-05	4.3183e-06	1.13413e-06	1.2265e-07	1.55824e-07	0.0086414	7	0.00123797	0.00326461
IgG2a					2.71451e-07	3.45122e-07	1.41846e-06
IFNα/βR Ab	4.16434e-06	1.41317e-05	9.03755e-06	5.00054e-07	5.96646e-07	7.3049e-07	1.64043e-06	7	4.40017e-06	5.2761e-06
	Curdlan
Untreated	1	1	1	1	1	1	1	7	1	0
Dectin1 Ab	7.09364e-06	6.67507e-06	4.27222e-06	2.93882e-06	3.08198e-07	3.11817e-07	9.89464e-06	7	4.4992e-06	3.60928e-06	4.35052e-34	**
IgG2a					0.982788	1.04796	0.972704
IFNα/βR Ab	1.14051e-06	3.54958e-05	5.16576e-06	1.16836e-06	2.00285e-07	3.76022e-07	8.87396e-06	7	7.48867e-06	1.27519e-05	8.46216e-31	**
	C. albicans
Untreated	1.41043	1.23874	2.1583	1.41494				4	1.5556	0.410083
Dectin1 Ab	3.45496e-06	5.44448e-06	9.07631e-07	1.02688e-06				4	2.70849e-06	2.16901e-06	0.00475106	**
IgG2a
IFNα/βR Ab	4.80436e-06	5.22004e-05	3.12214e-06	5.2462e-06				4	1.63433e-05	2.39222e-05	0.00475157	**
