# Supplementary material for: Fungal sensing by dectin-1 directs the non-pathogenic polarization of TH17 cells through balanced type I IFN responses in human DCs
Source: Nat Immunol. 2022 Dec 1;23(12):1735–48. doi: 10.1038/s41590-022-01348-2 (PMC9747615; doi:10.1038/s41590-022-01348-2)
Supplement: Source Data Fig. 2 — Statistical source data. [file 41590_2022_1348_MOESM5_ESM.xlsx]

## Sheet: 2a,b,c
% IL-17+ cells/total cells	Exp 1	Exp 2	Exp 3	Exp 4	Exp 5	n	Avg	SD	p
									Two-sided, paired Student's t-test
	iDC								compared between untreated and treated samples with same stimulation
Untreated	0.09	0.14	0.05	0.11	0.05	5	0.088	0.0389872
IFNα/βR Ab	0.15	0.18	0.03	0.12		4	0.12	0.0648074
rhIFNβ	0.13	0.11			0.18	3	0.14	0.0360555
	Curdlan
Untreated	11.61	5.93	14.26	10.18	16.2022	5	11.6364	3.95015
IFNα/βR Ab	13.16	7.9	14.58	8.38		4	11.005	3.36434	0.589075
rhIFNβ	3.35	2.61			2.02	3	2.66	0.666408	0.11173
	C. albicans
Untreated	13.9	6.58	12.26	9.17	5.84	5	9.55	3.49986
IFNα/βR Ab	14.03	13.02	10.31	7.55		4	11.2275	2.91164	0.726273
rhIFNβ	4.15	3.52			2.89	3	3.52	0.63	0.144521

## Sheet: 2a,b,d
% cells/IL-17+ cells	Exp 1	Exp 2	Exp 3	Exp 4	Exp 5	n	Avg	SD	p
									Two-sided, paired Student's t-test
	Curdlan								compared between untreated and treated samples with same stimulation
	IFNγ-
Untreated	76.6	86.6	88.3	75.9	76.6014	5	80.8003	6.10671
IFNα/βR Ab	36.8	38.9	36.2	26.6		4	34.625	5.4738	0.000379572	**
rhIFNβ	28.7	34.1			55.42	3	39.4067	14.1283	0.0534307
	IFNγ+
Untreated	23.4	13.4	11.7	24.1	23.3986	5	19.1997	6.10671
IFNα/βR Ab	63.2	61.1	63.8	73.4		4	65.375	5.4738	0.000379572	**
rhIFNβ	71.3	65.9			44.58	3	60.5933	14.1283	0.0534307
	C. albicans
	IFNγ-
Untreated	80.4	84.3	83	79.6	70.35	5	79.53	5.4733
IFNα/βR Ab	38.5	31.6	29.2	31.5		4	32.7	4.02244	0.000364718	**
rhIFNβ	37.9	42.9			50.53	3	43.7767	6.36047	0.0427076	*
	IFNγ+
Untreated	19.6	15.7	17	20.4	29.65	5	20.47	5.4733
IFNα/βR Ab	61.5	68.4	70.8	68.5		4	67.3	4.02244	0.000364718	**
rhIFNβ	62.1	57.1			49.47	3	56.2233	6.36047	0.0427076	*
					`

## Sheet: 2e,f,g
% IL-17+ cells/total cells	Exp 1	Exp 2	Exp 3	Exp 4	Exp 5	Exp 6	Exp 7	Exp 8	Exp 9	Exp 10	Exp 11	Exp 12	Exp 13	n	Avg	SD	p
																	Two-sided, paired Student's t-test
	iDC																compared between untreated and treated samples with same stimulation
Untreated	1.95	1.35	0.57	0.76	1.43	1.86	0.1	0.18	0.04	0		0.16	0.71	12	0.759167	0.719197
IFNα/βR Ab	1.97	1.68	0.61	0.56	1.43	1.78	0.06	0.09						8	1.0225	0.779189
rhIFNβ					1.41	1.5			0.05	0	0	0.36	1.79	7	0.73	0.800417
	Curdlan
Untreated	10.52	8.74	11.18	10.02	22.8	18.16	13.09	14.98	7.74	12.41	8.71	8.99	7	13	11.8723	4.51897
IFNα/βR Ab	7.37	6.43	11.42	10.06	24.5	19.67	13.97	15.18						8	13.575	6.16197	0.86165
rhIFNβ					10.08	5.79			4.83	5.06	3.28	4.13	2.68	7	5.12143	2.43096	0.012146	*
	C. albicans
Untreated	8.76	14.57	12.37	10.12	20.31	16.13	13.7	17.57	7.27	7.91	9.28	9.33	7.66	13	11.9215	4.21491
IFNα/βR Ab	6.26	4.95	11.74	9.99	20.93	16.81	13.57	17.44						8	12.7112	5.5761	0.262372
rhIFNβ					7.36	4.46			4.08	2.91	4.2	3.45	2.75	7	4.17286	1.54874	0.0299423	*

## Sheet: 2e,f,h
% cells/IL-17+ cells	Exp 1	Exp 2	Exp 3	Exp 4	Exp 5	Exp 6	Exp 7	Exp 8	Exp 9	Exp 10	Exp 11	Exp 12	Exp 13	n	Avg	SD	p
																	Two-sided, paired Student's t-test
	Curdlan																compared between untreated and treated samples with same stimulation
	IFNγ-
Untreated	75.2	76	83.9	84.2	82	85.4	81.74	85.45	81.78	79.37	86.57	85.21	90.14	13	82.8431	4.17726
IFNα/βR Ab	48.7	59.1	59.7	57.2	54.7	62.5	56.26	56.46						8	56.8275	4.08431	2.99119e-07	**
rhIFNβ					56.9	62.5			58.39	49.6	61.59	64.65	56.34	7	58.5671	4.99644	0.5
	IFNγ+
Untreated	24.8	24	16.1	15.8	18	14.6	18.26	14.55	18.22	20.63	13.43	14.79	9.86	13	17.1569	4.17726
IFNα/βR Ab	51.3	40.9	40.3	42.8	45.3	37.5	43.74	43.54						8	43.1725	4.08431	2.99119e-07	**
rhIFNβ					43.1	37.5			41.61	50.4	38.41	35.35	43.66	7	41.4329	4.99644	0.5
	C. albicans
	IFNγ-
Untreated	74.1	47.2889	84.9	82.7	81.7	86.8	81.02	83.67	82.53	84.2	85.34	87.14	82.51	13	80.2999	10.442
IFNα/βR Ab	45.5	52.3	55.3	56.9	54.9	60.7	57.18	60.21						8	55.3737	4.84796	0.000798884	**
rhIFNβ					53.9	57.8			59.31	56.7	63.33	68.12	56.73	7	59.4129	4.80831	0.288604
	IFNγ+
Untreated	25.9	52.7111	15.1	17.3	18.3	13.2	18.98	16.33	17.47	15.8	14.66	12.86	17.49	13	19.7001	10.442
IFNα/βR Ab	54.5	47.7	44.7	43.1	45.1	39.3	42.82	39.79						8	44.6262	4.84796	0.000798884	**
rhIFNβ					46.1	42.2			40.69	43.3	36.67	31.88	43.27	7	40.5871	4.80831	0.288604
													`

## Sheet: 2i-k
See Extended Data Fig. 7
