# Supplementary material for: Fungal sensing by dectin-1 directs the non-pathogenic polarization of TH17 cells through balanced type I IFN responses in human DCs
Source: Nat Immunol. 2022 Dec 1;23(12):1735–48. doi: 10.1038/s41590-022-01348-2 (PMC9747615; doi:10.1038/s41590-022-01348-2)
Supplement: Source Data Fig. 3 — Statistical source data. [file 41590_2022_1348_MOESM6_ESM.xlsx]

## Sheet: 3c
Nuclear IRF1 (ng/ml)	Exp 1	Exp 2	Exp 3	Exp 4	Exp 5	Exp 6	Exp 7	Exp 8	Exp 9	Exp 10	Exp 11	Exp 12	Exp 13	n	Avg	SD
	Unstimulated
	0.067	0.059	0.185	0.134	0.017	0.092	0.075	-0.222	0.091	0.049	-0.165	-0.364	-0.136	13	-0.00907692	0.161152
	Curdlan
2 h	1.048	0.906	1.065	0.939	0.864	0.763	1.107	3.889	2.524	2.254	2.396	1.784	1.855	13	1.64569	0.922911
6 h								2.936	3.932	2.396	2.111	1.912	2.012	6	2.54983	0.770953
	C. albicans
2 h						1.149	1.333				1.841	1.741	1.813	5	1.5754	0.314243
6 h											2.367	1.628	1.798	3	1.931	0.387036
Nuclear IRF5 (ng/ml)	Exp 1	Exp 2	Exp 3	Exp 4	Exp 5	Exp 6	Exp 7	Exp 8	Exp 9	Exp 10	Exp 11	Exp 12	Exp 13	n	Avg	SD
	Unstimulated
	0.142	0.228	0.398	-0.341	0.483	0.54	0.853	0.375	0.375	0.3	0.113	0.413	0.188	13	0.312846	0.276423
	Curdlan
2 h	6.541	6.257	6.598	5.489	5.603	5.148	5.46	7.657	6.418	7.507	7.657	7.357	8.558	13	6.63462	1.05035
6 h								0.788	0.676	1.164	1.239	1.089	1.239	6	1.0325	0.241926
	C. albicans
2 h						5.773	6.058				9.008	8.145	9.196	5	7.636	1.62295
6 h											2.365	2.815	2.139	3	2.43967	0.34413
Nuclear IRF7 (ng/ml)	Exp 1	Exp 2	Exp 3	Exp 4	Exp 5	Exp 6	n	Avg	SD
	Unstimulated
	0.028	0.12	0.08	-0.035	0.028	0.041	6	0.0436667	0.0525991
	Curdlan
2 h	0.064	0.077	0.183	0.034	-0.032	0.061	6	0.0645	0.0699335
6 h	0.913	0.965	1.098	0.672	0.972	0.553	6	0.862167	0.206197
	C. albicans
2 h				-0.042	0.041	0.077	3	0.0253333	0.0610273
6 h				0.817	1.084	0.516	3	0.805667	0.28417

## Sheet: 3d
Nuclear IRF1 (ng/ml)	Exp 1	Exp 2	Exp 3	Exp 4	Exp 5	Exp 6	Exp 7	Exp 8	Exp 9	Exp 10	Exp 11	Exp 12	Exp 13	n	Avg	SD
	Unstimulated
Untreated	0.067	0.059	0.185	0.134	0.017	0.092	0.075	-0.222	0.091	0.049	-0.165	-0.364	-0.136	13	-0.00907692	0.161152
Dectin1 Ab						0.042	0.017							2	0.0295	0.0176777
	Curdlan
Untreated	1.048	0.906	1.065	0.939	0.763	0.855	1.107	3.889	2.524	2.254	2.396	1.784	1.855	13	1.645	0.923549
Dectin1 Ab						0	0.143							2	0.0715	0.101116
	C. albicans
Untreated						1.149	1.333				1.841	1.741	1.813	5	1.5754	0.314243
Dectin1 Ab						0.126	0.21							2	0.168	0.059397
Nuclear IRF5 (ng/ml)	Exp 1	Exp 2	Exp 3	Exp 4	Exp 5	Exp 6	Exp 7	Exp 8	Exp 9	Exp 10	Exp 11	Exp 12	Exp 13	n	Avg	SD
	Unstimulated
Untreated	0.142	0.228	0.398	-0.341	0.483	0.54	0.853	0.375	0.375	0.3	0.113	0.413	0.188	13	0.312846	0.276423
Dectin1 Ab						-0.114	0.284							2	0.085	0.281428
	Curdlan
Untreated	6.541	6.257	6.598	5.489	5.603	5.148	5.46	7.657	6.418	7.507	7.657	7.357	8.558	13	6.63462	1.05035
Dectin1 Ab						-0.284	0.256							2	-0.014	0.381838
	C. albicans
Untreated						5.773	6.058				9.008	8.145	9.196	5	7.636	1.62295
Dectin1 Ab						0	0.597							2	0.2985	0.422143

## Sheet: 3e
IFNB ISRE promoter (% DNA input)		Exp 1	Exp 2	Exp 3	Exp 4	Exp 5	Exp 6	Exp 7	Exp 8	Exp 9	n	Avg	SD
		Unstimulated
IgG IP		0	0	0	0	0	0	0	0	0	9	0	0
IRF1 IP		0	0		0	0	0	0	0	0	8	0	0
IRF5 IP				0	0	0		0	0	0	6	0	0
IRF7 IP								0	0	0	3	0	0
		Curdlan 2 h
IgG IP		0	0	0	0	0	0	0	0	0	9	0	0
IRF1 IP		0.433	0.931	2.599	1.684	3.552	3.173	2.941	3.445	3.302	9	2.45111	1.15535
IRF5 IP				0.716	0.602	1.439	1.244	1.232	1.05	1.975	7	1.17971	0.460468
IRF7 IP								0	0	0	3	0	0
		Curdlan 6 h
IgG IP								0	0	0	3	0	0
IRF1 IP								4.355	4.21	5.196	3	4.587	0.532369
IRF5 IP								0	0	0	3	0	0
IRF7 IP								0	0	0	3	0	0

## Sheet: 3f
IFNB mRNA expression (rel)		Exp 1	Exp 2	Exp 3	Exp 4	Exp 5	Exp 6	Exp 7	Exp 8	Exp 9	Exp 10	Exp 11	n	Avg	SD	p
																Two-sided, paired Student's t-test
		Unstim														compared between control- and specific-silenced samples with same stimulation
0 h	Control siRNA	0	0	0	0								4	0	0
1 h		0	0	0	0								4	0	0
2 h		0	0	0	0								4	0	0
3 h		0.023	0	0	0								4	0.00575	0.0115
4 h		0	0	0	0								4	0	0
5 h		0	0	0	0								4	0	0
6 h		0.003	0	0	0								4	0.00075	0.0015
8 h		0	0	0	0								4	0	0
		Curdlan
0 h	Control siRNA	0	0	0	0	0	0	0			0.01	0	9	0.00111111	0.00333333
1 h		0.144	0.193	0.45	0.277	0.165	0.193	0.198			0.236	0.297	9	0.239222	0.0933753
2 h		1	1	1	1	1	1	1			1	1	9	1	0
3 h		0.489	0.369	0.373	0.242	0.728	0.491	0.628			0.306	0.552	9	0.464222	0.157021
4 h		0.249	0.074	0.062	0.096	0.205	0.147	0.327			0.174	0.269	9	0.178111	0.0923478
5 h		0.106	0.041	0.03	0.056	0.26	0.08	0.184			0.053	0.018	9	0.092	0.080441
6 h		0.02	0.047	0.042	0.032	0.051	0	0.119			0.101	0.055	9	0.0518889	0.0373378
8 h		0	0.033	0.005	0.042	0.07	0.097	0.038			0.002	0.006	9	0.0325556	0.0337865
0 h	IRF1 siRNA	0	0	0	0	0	0	0			0.009	0	9	0.001	0.003
1 h		0.101	0.573	0.949	1.252	0.444	0.458	0.988			0.7	0.575	9	0.671111	0.345831	0.00267398	**
2 h		5.02	3.447	4.567	3.053	4.01	3.308	4.941			3.844	4.303	9	4.05478	0.708704	1.2107e-06	**
3 h		1.211	1.819	1.907	1.034	1.502	1.379	3.102			1.364	1.541	9	1.651	0.608698	0.000226357	**
4 h		0.533	0.404	0.464	0.618	0.435	0.647	0.662			0.421	0.504	9	0.520889	0.099958	1.44001e-05	**
5 h		0.391	0.15	0.19	0.159	0.242	0.336	0.225			0.381	0.308	9	0.264667	0.0924905	0.00289345	**
6 h		1.37	0.969	1.427	1.178	1.475	1.184	1.255			1.221	1.589	9	1.29644	0.187493	4.85527e-08	**
8 h		0.845	0.595	0.933	0.878	1.21	0.911	1.914			0.816	0.771	9	0.985889	0.383951	6.44139e-05	**
0 h	IRF5 siRNA					0	0	0			0	0	5	0	0
1 h						0.003	0	0			0.011	0.033	5	0.0094	0.0139392	0.000261676	**
2 h						0	0	0.086			0.009	0.058	5	0.0306	0.0392403	6.42954e-07	**
3 h						0	0.001	0.02			0.004	0.035	5	0.012	0.0151822	0.00167604	**
4 h						0.014	0	0			0.015	0.077	5	0.0212	0.0320266	0.0032176	**
5 h						0.012	0	0			0.013	0.034	5	0.0118	0.0138996	0.0894643
6 h						0.012	0.017	0			0.006	0.01	5	0.009	0.00640312	0.0766675
8 h						0.006	0	0			0.019	0.002	5	0.0054	0.00798749	0.142503
		C. albicans
0 h	Control siRNA								0	0	0	0	4	0	0
1 h									0.437	0.179	0.201	0.726	4	0.38575	0.255131
2 h									1.565	1.507	1.424	2.361	4	1.71425	0.435032
3 h									0.751	0.745	0.48	1.252	4	0.807	0.322456
4 h									0.328	0.248	0.237	0.79	4	0.40075	0.26265
5 h									0.001	0.465	0.015	0.037	4	0.1295	0.224157
6 h									0.11	0.053	0.079	0.12	4	0.0905	0.0304904
8 h									0	0	0.012	0.098	4	0.0275	0.0473392
0 h	IRF1 siRNA								0	0	0	0	4	0	0
1 h									0.872	0.587	0.017	1.288	4	0.691	0.533623	0.164129
2 h									7.336	6.215	3.439	5.118	4	5.527	1.66061	0.0216733	*
3 h									2.503	1.594	1.338	2.135	4	1.8925	0.525385	0.0164187	*
4 h									0.724	0.875	0.52	0.801	4	0.73	0.152973	0.0822956
5 h									0.559	0.339	0.26	0.443	4	0.40025	0.12968	0.162493
6 h									1.946	1.895	1.06	1.525	4	1.6065	0.409795	0.00515663	**
8 h									1.277	0.906	0.009	1.569	4	0.94025	0.677527	0.0683345
0 h	IRF5 siRNA								0	0	0	0	4	0	0
1 h									0.004	0.086	0.02	0.084	4	0.0485	0.0426576	0.073286
2 h									0.023	0.042	0.008	0.063	4	0.034	0.0238188	0.00393839	**
3 h									0.068	0.032	0.06	0.07	4	0.0575	0.0175404	0.0179155	*
4 h									0.056	0.005	0.014	0.062	4	0.03425	0.028918	0.0562685
5 h									0.014	0.003	0.002	0.008	4	0.00675	0.0055	0.358345
6 h									0.002	0.001	0.028	0.062	4	0.02325	0.0286981	0.0160946	*
8 h									0	0	0.004	0.008	4	0.003	0.00382971	0.345036

## Sheet: 3h
MXA mRNA expression (rel)	Exp 1	Exp 2	Exp 3	Exp 4	n	Avg	SD	p
								Two-sided, paired Student's t-test
	Unstimulated							compared between untreated and treated samples with same stimulation
Control siRNA	0	0	0	0	4	0	0
IRF1 siRNA	0	0	0	0	4	0	0
IRF5 siRNA	0	0	0	0	4	0	0
	Curdlan
Control siRNA	1	1	1	1	4	1	0
IRF1 siRNA	3.123	4.438	4.054	3.924	4	3.88475	0.552731	0.00187686	**
IRF5 siRNA	0.124	0.013	0.026	0.001	4	0.041	0.0562672	5.5507e-05	**
	C. albicans
Control siRNA	1.186	0.793	1.199	0.964	4	1.0355	0.194337
IRF1 siRNA	3.541	3.963	4.356	3.087	4	3.73675	0.546246	0.00215011	**
IRF5 siRNA	0.067	0.131	0.004	0.001	4	0.05075	0.0615488	0.00360003	**
TRIM22 mRNA expression (rel)	Exp 1	Exp 2	Exp 3	Exp 4	n	Avg	SD	p
								Two-sided, paired Student's t-test
	Unstimulated							compared between untreated and treated samples with same stimulation
Control siRNA	0	0	0	0	4	0	0
IRF1 siRNA	0	0	0	0	4	0	0
IRF5 siRNA	0	0	0	0	4	0	0
	Curdlan
Control siRNA	1	1	1	1	4	1	0
IRF1 siRNA	3.875	3.414	3.78	2.78	4	3.46225	0.49636	0.00217829	**
IRF5 siRNA	0.012	0.007	0.032	0.019	4	0.0175	0.0108474	3.7095e-07	**
	C. albicans
Control siRNA	1.147	0.916	1.461	1.334	4	1.2145	0.237136
IRF1 siRNA	3.582	3.426	4.132	4.019	4	3.78975	0.339197	2.97309e-05	**
IRF5 siRNA	0.002	0.003	0.122	0.079	4	0.0515	0.0592424	0.0010784	**

## Sheet: 3i
IFNB ISRE promoter (% DNA input)		Exp 1	Exp 2	Exp 3	Exp 4	Exp 5	Exp 6	Exp 7	Exp 8	n	Avg	SD	p
													Two-sided, paired Student's t-test
		Unstimulated											compared between control- and specific-silenced samples with same stimulation
IgG IP	Control siRNA	0	0	0	0	0	0	0	0	8	0	0
	IRF1 siRNA	7e-05	6e-05	2e-05	1e-05	1e-05	2e-05	0	0	8	2.375e-05	2.66927e-05
IRF1 IP	Control siRNA	0	0	0	0	0	0	0	0	8	0	0
	IRF1 siRNA	7e-05	6e-05	2e-05	1e-05	1e-05	2e-05	0	0	8	2.375e-05	2.66927e-05
IRF5 IP	Control siRNA	0	0	0	0	0	0	0	0	8	0	0
	IRF1 siRNA	7e-05	6e-05	2e-05	1e-05	1e-05	2e-05	0	0	8	2.375e-05	2.66927e-05
IRF7 IP	Control siRNA					0	0	0	0	4	0	0
	IRF1 siRNA					1e-05	2e-05	0	0	4	7.5e-06	9.57427e-06
		Curdlan 2 h
IgG IP	Control siRNA	0	0	0	0	0	0	0	0	8	0	0
	IRF1 siRNA	0	0	0	0	0	0	0	0	8	0	0
IRF1 IP	Control siRNA	3.52	2.72	3.41	3.22	3.74	4.39	3.92	3.47	8	3.54875	0.493282
	IRF1 siRNA	0	0	0	0	0	0	0.15	0.04	8	0.02375	0.0528982	1.52203e-07	**
IRF5 IP	Control siRNA	0.94	0.94	1.04	1.35	0.93	1.61	1.31	1	8	1.14	0.252869
	IRF1 siRNA	4.96	2.79	4.68	3.92	5.52	5.48	4.46	5.68	8	4.68625	0.97261	1.81496e-05	**
IRF7 IP	Control siRNA					0	0	0	0	4	0	0
	IRF1 siRNA					0	0	0	0	4	0	0
		Curdlan 6 h
IgG IP	Control siRNA				0	0	0	0		4	0	0
	IRF1 siRNA				0	0	0	0		4	0	0
IRF1 IP	Control siRNA				4.77	4.75	4.83	5.33		4	4.92	0.275439
	IRF1 siRNA				0	0	0.05	0		4	0.0125	0.025	5.21187e-05	**
IRF5 IP	Control siRNA				0	0	0	0		4	0	0
	IRF1 siRNA				0	0	0	0		4	0	0
IRF7 IP	Control siRNA				0	0	0	0		4	0	0
	IRF1 siRNA				2.27	2.48	2.39	2.7		4	2.46	0.181659	0.000110464	**
