# Supplementary material for: Fungal sensing by dectin-1 directs the non-pathogenic polarization of TH17 cells through balanced type I IFN responses in human DCs
Source: Nat Immunol. 2022 Dec 1;23(12):1735–48. doi: 10.1038/s41590-022-01348-2 (PMC9747615; doi:10.1038/s41590-022-01348-2)
Supplement: Source Data Fig. 4 — Statistical source data. [file 41590_2022_1348_MOESM8_ESM.xlsx]

## Sheet: 4a
IL-1b (pg/ml)	Exp 1	Exp 2	Exp 3	Exp 4	Exp 5		n	Avg	SD
	iDC
Untreated	-1.14	-2.23	0.2	2.22	2.05		5	0.22	1.94945
IFNα/βR Ab	-0.8	-1.39	0.12	2.89	3.56		5	0.876	2.22347
	Curdlan
Untreated	132.23	131.58	129.95	133.22	174.64		5	140.324	19.2201
IFNα/βR Ab	157.73	228.36	178.14	141.76	202.7		5	181.738	34.6431
						`
	C. albicans
Untreated	195.29	142.46	286.98	210.39	278.56		5	222.736	60.4019
IFNα/βR Ab	261.79	199.21	331.45	283.44	309.95		5	277.168	50.9276
IL-6 (ng/ml)	Exp 1	Exp 2	Exp 3	Exp 4	Exp 5		n	Avg	SD
	iDC
Untreated	-0.06	-0.51	-0.01	-0.12	0.75		5	0.01	0.458312
IFNα/βR Ab	0.21	-0.41	-0.21	-0.08	-0.05		5	-0.108	0.22742
	Curdlan
Untreated	6	4.38	5.64	7.57	3.96		5	5.51	1.43003
IFNα/βR Ab	6.26	5.55	5.09	6.34	4.26		5	5.5	0.864783
						`
	C. albicans
Untreated	10.68	15.46	9.21	12.77	17.78		5	13.18	3.48344
IFNα/βR Ab	10	12.54	10.6	11.14	14.24		5	11.704	1.70079
IL-23 (pg/ml)	Exp 1	Exp 2	Exp 3	Exp 4	Exp 5		n	Avg	SD
	iDC
Untreated	1.8	-0.04	2.01	0.46	0.04		5	0.854	0.980857
IFNα/βR Ab	1.13	1.13	0.46	1.22	2.47		5	1.282	0.730938
	Curdlan
Untreated	72.29	45.18	21.18	129.65	77.77		5	69.214	40.6819
IFNα/βR Ab	88.77	46.01	30.38	95.93	62.19		5	64.656	27.7855
						`
	C. albicans
Untreated	251.26	154.9	148.67	394.74	186.77		5	227.268	102.075
IFNα/βR Ab	175.21	172.04	179.25	286.81	231.45		5	208.952	49.878
IL-12 (pg/ml)	Exp 1	Exp 2	Exp 3	Exp 4	Exp 5		n	Avg	SD
	iDC
Untreated	0.58	0.74	0.65	0.59	0.56		5	0.624	0.0730068
IFNα/βR Ab	0.71	0.69	0.68	0.5	0.47		5	0.61	0.115109
	Curdlan
Untreated	25.67	31.15	17.27	30.46	65.92		5	34.094	18.6332
IFNα/βR Ab	15.59	30.75	16.43	26.1	68.17		5	31.408	21.5325
						`
	C. albicans
Untreated	62.46	105.35	30.23	108.53	85.06		5	78.326	32.6071
IFNα/βR Ab	52.24	111.19	39.82	122.48	105.15		5	86.176	37.4307

## Sheet: 4b
IL-27 (pg/ml)	Exp 1	Exp 2	Exp 3	Exp 4	Exp 5	n	Avg	SD	p
									Two-sided, paired Student's t-test
	iDC								compared between untreated and treated samples with same stimulation
Untreated	2.28	1.6	0.46	1.83	2.28	5	1.69	0.747797
IFNα/βR Ab	1.37	2.28	-0.23	1.6	2.28	5	1.46	1.02818
	Curdlan
Untreated	64.58	63.9	75.76	83.98	108.4	5	79.324	18.2694
IFNα/βR Ab	3.19	5.48	4.79	6.16	14.83	5	6.89	4.57342	0.000328669	**
	C. albicans
Untreated	98.59	107.26	91.05	125.97	166.13	5	117.8	29.9926
IFNα/βR Ab	0.91	5.48	2.28	7.53	1.14	5	3.468	2.91214	0.00108012	**
IL-27 (pg/ml)	Exp 1	Exp 2	Exp 3	n	Avg	SD	p
							Two-sided, paired Student's t-test
	iDC						compared between untreated and treated samples with same stimulation
Untreated	-8.26	11.64	8.55	3	3.97667	10.7093
rhIFNβ	45.69	28.01	52.33	3	42.01	12.5707
	Curdlan
Untreated	83.73	122.64	122.2	3	109.523	22.3388
rhIFNβ	611.2	406.93	537.4	3	518.51	103.437	0.0282734	*
	C. albicans
Untreated	123.97	87.26	113.79	3	108.34	18.9521
rhIFNβ	304.32	344.68	382.37	3	343.79	39.0326	0.0135962	*

## Sheet: 4d
% IL-17+ cells/total cells	Exp 1	Exp 2	Exp 3	Exp 4	Exp 5	Exp 6	Exp 7	Exp 8	n	Avg	SD	p
												Two-sided, paired Student's t-test
	iDC											compared between untreated and treated samples with same stimulation
Untreated	0.04	0.09	0.04	0	0.198	0	0.16	0.71	8	0.15475	0.235622
IL-27 Ab	0.01	0.07	0.06	0		0.01	0.19	0.74	7	0.154286	0.266387
rhIL-27					1.27	0	0.43	0.32	4	0.505	0.541633
	Curdlan
Untreated	6.99	9.72	7.74	12.41	7.78	8.71	8.99	7	8	8.6675	1.79134
IL-27 Ab	6.98	10.09	7.98	12.75		8.46	9.06	7.66	7	8.99714	1.93486	0.119583
rhIL-27					3.67	5	6.27	3.61	4	4.6375	1.26337	0.00129039	**
	C. albicans
Untreated	6.82	9.36	7.27	7.91	7.63	9.28	9.33	7.66	8	8.1575	1.0173
IL-27 Ab	6.98	9.2	7.19	8.17		9.47	8.94	7.51	7	8.20857	1.01205	0.793825
rhIL-27					4.08	5.18	5.59	5.9	4	5.1875	0.795042	0.0080778	**
								`

## Sheet: 4e
% cells/IL-17+ cells	Exp 1	Exp 2	Exp 3	Exp 4	Exp 5	Exp 6	Exp 7	Exp 8	n	Avg	SD	p
												Two-sided, paired Student's t-test
	Curdlan											compared between untreated and treated samples with same stimulation
	IFNγ-
Untreated	82.3	86	81.78	79.37	84.7	86.57	85.21	90.14	8	84.5088	3.32616
IL-27 Ab	78.9	84.3	80.95	82.35		88.06	87.42	82.64	7	83.5171	3.32973	0.513088
rhIL-27					83.65	87	76.08	88.37	4	83.775	5.4998	0.269791
	IFNγ+
Untreated	17.7	14	18.22	20.63	15.3	13.43	14.79	9.86	8	15.4912	3.32616
IL-27 Ab	21.1	15.7	19.05	17.65		11.94	12.58	17.36	7	16.4829	3.32973	0.513088
rhIL-27					16.35	13	23.92	11.63	4	16.225	5.4998	0.269791
	C. albicans
	IFNγ-
Untreated	74	81.3	82.53	84.2	83.88	85.34	87.14	82.51	8	82.6125	3.92755
IL-27 Ab	78.22	77.3	84.28	82.86		86.17	87.92	85.09	7	83.12	3.98997	0.522957
rhIL-27					78.68	83.2	79.61	82.71	4	81.05	2.24118	0.119446
	IFNγ+
Untreated	26	18.7	17.47	15.8	16.12	14.66	12.86	17.49	8	17.3875	3.92755
IL-27 Ab	21.8	22.7	15.72	17.14		13.83	12.08	14.91	7	16.8829	3.99407	0.52397
rhIL-27					21.32	16.8	20.39	17.29	4	18.95	2.24118	0.119446
								`
