# Supplementary material for: Fungal sensing by dectin-1 directs the non-pathogenic polarization of TH17 cells through balanced type I IFN responses in human DCs
Source: Nat Immunol. 2022 Dec 1;23(12):1735–48. doi: 10.1038/s41590-022-01348-2 (PMC9747615; doi:10.1038/s41590-022-01348-2)
Supplement: Source Data Fig. 5 — Statistical source data. [file 41590_2022_1348_MOESM9_ESM.xlsx]

## Sheet: 5a
Total TGFb (pg/ml)	Exp 1	Exp 2	Exp 3	Exp 4	n	Avg	SD
	Unstimulated
	30.5419	31.5946	33.4115	33.7117	4	32.3149	1.50731
	Curdlan
	33.3257	38.1681	35.6456	39.9539	4	36.7733	2.89939
	C. albicans
	36.2655	41.5056	39.1468	38.523	4	38.8602	2.15459

## Sheet: 5b
Active TGFb (pg/ml)		Exp 1	Exp 2	Exp 3	Exp 4	Exp 5	Exp 6	n	Avg	SD	p
											Two-sided, paired Student's t-test
		Unstimulated									compared between untreated and treated samples with same stimulation
4 h					0	-0.06	-0.03	3	-0.03	0.03
8 h					-0.03	-0.01	0.06	3	0.00666667	0.0472582
24 h	Untreated	0.118	-0.022	-0.015	0.21	-0.25	-0.04	6	0.000166667	0.156737
	Dectin1 Ab	0.079	0.11	0.048				3	0.079	0.031
	IFNα/βR Ab	0.007	0.029	0.048				3	0.028	0.0205183
		Curdlan
4 h					0.3	0.28	0.3	3	0.293333	0.011547
8 h					2.08	1.41	2.86	3	2.11667	0.725695
24 h	Untreated	1.71	3.55	3.455	4.53	3.8	3.39	6	3.40583	0.929346
	Dectin1 Ab	-0.027	0.102	0.104				3	0.0596667	0.0750622	0.0359892	*
	IFNα/βR Ab	0.079	0.004	0.027				3	0.0366667	0.0384231	0.0436314	*
		C. albicans
4 h					0.65	0.26	0.49	3	0.466667	0.196044
8 h					3.13	1.55	2.67	3	2.45	0.81265
24 h	Untreated	2.761	3.776	4.444	4.9	4.23	4.11	6	4.03683	0.727914
	Dectin1 Ab	0.06	0.014	0.096				3	0.0566667	0.0411015	0.0174232	*
	IFNα/βR Ab	0.219	0.09	0.093				3	0.134	0.0736274	0.0217147	*

## Sheet: 5c
Active TGFb (pg/ml)	Exp 1	Exp 2	Exp 3	Exp 4	n	Avg	SD	p
								Two-sided, paired Student's t-test
	Unstimulated							compared between untreated and treated samples with same stimulation
Untreated	0.081	0.071	0.225	0.434	4	0.20275	0.169463
0.2 ng/ml rhIFNβ	0.025	0.029	0.228	0.286	4	0.142	0.134895
1 ng/ml rhIFNβ	0.038	0.033	0.158	0.343	4	0.143	0.145316
5 ng/ml rhIFNβ	0.018	0.056	0.201	0.319	4	0.1485	0.138339
25 ng/ml rhIFNβ	0.001	0.031	-0.138	0.204	4	0.0245	0.1405
125 ng/ml rhIFNβ	0.022	-0.014	-0.138	0.263	4	0.03325	0.1678
	Curdlan
Untreated	1.723	2.743	4.183	5.382	4	3.50775	1.60613
0.2 ng/ml rhIFNβ	2.055	3.485	3.848	5.624	4	3.753	1.46796
1 ng/ml rhIFNβ	1.254	2.496	3.669	5.031	4	3.1125	1.61497
5 ng/ml rhIFNβ	0.456	0.962	2.836	2.866	4	1.78	1.25388	0.00909472	**
25 ng/ml rhIFNβ	0.295	0.504	0.181	0.643	4	0.40575	0.207138	0.0270964	*
125 ng/ml rhIFNβ	0.362	0.455	0.191	0.498	4	0.3765	0.13607	0.029531	*
	C. albicans
Untreated	1.821	3.301	5.808	7.163	4	4.52325	2.40935
0.2 ng/ml rhIFNβ	1.669	3.722	4.806	6.649	4	4.2115	2.08157
1 ng/ml rhIFNβ	1.318	3.4	5.5	5.605	4	3.95575	2.03071
5 ng/ml rhIFNβ	0.284	0.977	3.778	3.747	4	2.1965	1.8303	0.00995588	*
25 ng/ml rhIFNβ	0.193	0.449	0.403	0.649	4	0.4235	0.187128	0.0356697	*
125 ng/ml rhIFNβ	0.364	0.451	0.72	0.853	4	0.597	0.228232	0.0368077	*

## Sheet: 5d
Active TGFb (pg/ml)	Exp 1	Exp 2	Exp 3	Exp 4	n	Avg	SD	p
								Two-sided, paired Student's t-test
	Unstimulated							compared between control- and specific silenced samples with same stimulation
Control siRNA	0.141	0.014	0.017	0.07	4	0.0605	0.0595119
IRF1 siRNA	0.072	0.076	0.074	0.046	4	0.067	0.0140949
IRF5 siRNA	0.019	0.101	0.012	0.091	4	0.05575	0.0467431
	Curdlan
Control siRNA	1.735	4.185	3.089	1.652	4	2.66525	1.20848
IRF1 siRNA	0.151	-0.01	0.08	0.066	4	0.07175	0.0659918	0.0260345	*
IRF5 siRNA	0.137	0.057	-0.022	0.075	4	0.06175	0.0655102	0.0248824	*
	C. albicans
Control siRNA	1.926	4.447	3.325	3.192	4	3.2225	1.03146
IRF1 siRNA	0.161	0.082	0.016	0.151	4	0.1025	0.0675204	0.0100166	*
IRF5 siRNA	0.067	0.077	0.069	0.07	4	0.07075	0.00434933	0.00870922	**

## Sheet: 5e,f
% IL-17+ cells/total cells	Exp 1	Exp 2	Exp 3	Exp 4	Exp 5	Exp 6	Exp 7	Exp 8	Exp 9	Exp 10	n	Avg	SD	p
														Two-sided, paired Student's t-test
	iDC													compared between untreated and treated samples with same stimulation
Untreated	1.95	1.35	5.77	4.73	0.57	0.76	1.43	1.86	0.1	0.18	10	1.87	1.9082
TGFβR Ab							1.26	1.57	0.08	0.05	4	0.74	0.789726
rhTGFβ1			6.98	8.44	0.62	0.58			0.22	0.1	6	2.82333	3.81853
IFNα/βR Ab	1.97	1.68			0.61	0.56	1.43	1.78	0.06	0.09	8	1.0225	0.779189
IFNα/βR Ab + rhTGFβ1					0.65	0.73			0.15	0.08	4	0.4025	0.334801
	Curdlan
Untreated	10.52	8.74	13.1	11.06	11.18	10.02	22.8	18.16	13.09	14.98	10	13.365	4.28857
TGFβR Ab							23.6	18.86	14.38	15.42	4	18.065	4.15706	0.0199977	*
rhTGFβ1			12.99	12.39	11.03	10.17			13.63	15.26	6	12.5783	1.82755	0.189152
IFNα/βR Ab	7.37	6.43			11.42	10.06	24.5	19.67	13.97	15.18	8	13.575	6.16197	0.86165
IFNα/βR Ab + rhTGFβ1					11.58	9.82			13.77	15.03	4	12.55	2.31175	0.315459
	C. albicans
Untreated	8.76	14.57	16.57	12.55	12.37	10.12	20.31	16.13	13.7	17.57	10	14.265	3.50693
TGFβR Ab							20.82	16.72	14.81	18.54	4	17.7225	2.56583	0.011986	*
rhTGFβ1			18.98	10.56	11.98	10.34			15.26	18.1	6	14.2033	3.80157	0.560824
IFNα/βR Ab	6.26	4.95			11.74	9.99	20.93	16.81	13.57	17.44	8	12.7112	5.5761	0.262372
IFNα/βR Ab + rhTGFβ1					12.74	10.59			14.42	18.09	4	13.96	3.16827	0.005829

## Sheet: 5e,g
% cells/IL-17+ cells	Exp 1	Exp 2	Exp 3	Exp 4	Exp 5	Exp 6	Exp 7	Exp 8	Exp 9	Exp 10	n	Avg	SD	p
														Two-sided, paired Student's t-test
	Curdlan													compared between untreated and treated samples with same stimulation
	IFNγ-
Untreated	75.2	76	81.7	84.5	83.9	84.2	82	85.4	81.74	85.45	10	82.009	3.65998
TGFβR Ab							53.8	61	55.91	56.1	4	56.7025	3.04872	0.000157811	**
rhTGFβ1			85.5	80.1	84.5	83.3			79.97	79.95	6	82.22	2.52321	0.369462
IFNα/βR Ab	48.7	59.1			59.7	57.2	54.7	62.5	56.26	56.46	8	56.8275	4.08431	2.99119e-07	**
IFNα/βR Ab + rhTGFβ1					83.3	82.6			77.71	77.84	4	80.3625	3.00189	0.113193
	IFNγ+
Untreated	24.8	24	18.3	15.5	16.1	15.8	18	14.6	18.26	14.55	10	17.991	3.65998
TGFβR Ab							46.2	39	44.09	43.9	4	43.2975	3.04872	0.000157811	**
rhTGFβ1			14.5	19.9	15.5	16.7			20.03	20.05	6	17.78	2.52321	0.369462
IFNα/βR Ab	51.3	40.9			40.3	42.8	45.3	37.5	43.74	43.54	8	43.1725	4.08431	2.99119e-07	**
IFNα/βR Ab + rhTGFβ1					16.7	17.4			22.29	22.16	4	19.6375	3.00189	0.113193
	C. albicans
	IFNγ-
Untreated	74.1	47.2889	82.7	79.7	84.9	82.7	81.7	86.8	81.02	83.67	10	78.4579	11.4667
TGFβR Ab							52.35	57	53.81	59.33	4	55.6225	3.14311	0.000200276	**
rhTGFβ1			76.92	85.42	82.89	85.49			77.98	81.22	6	81.6533	3.64754	0.664476
IFNα/βR Ab	45.5	52.3			55.3	56.9	54.9	60.7	57.18	60.21	8	55.3737	4.84796	0.000798884	**
IFNα/βR Ab + rhTGFβ1					84.77	84.89			81.83	84.02	4	83.8775	1.41825	0.205749
	IFNγ+
Untreated	25.9	52.7111	17.3	20.3	15.1	17.3	18.3	13.2	18.98	16.33	10	21.5421	11.4667
TGFβR Ab							47.6	43	46.19	40.67	4	44.365	3.12581	0.000197894	**
rhTGFβ1			23.1	14.58	17.1	14.51			22.02	18.78	6	18.3483	3.65342	0.664132
IFNα/βR Ab	54.5	47.7			44.7	43.1	45.1	39.3	42.82	39.79	8	44.6262	4.84796	0.000798884	**
IFNα/βR Ab + rhTGFβ1					15.23	15.11			18.17	15.98	4	16.1225	1.41825	0.205749

## Sheet: 5h
See Extended Data Fig. 7
