# Supplementary material for: Fungal sensing by dectin-1 directs the non-pathogenic polarization of TH17 cells through balanced type I IFN responses in human DCs
Source: Nat Immunol. 2022 Dec 1;23(12):1735–48. doi: 10.1038/s41590-022-01348-2 (PMC9747615; doi:10.1038/s41590-022-01348-2)
Supplement: Source Data Fig. 6 — Statistical source data. [file 41590_2022_1348_MOESM10_ESM.xlsx]

## Sheet: 6a
Active TGFb (pg/ml)	Exp 1	Exp 2	Exp 3	Exp 4	Exp 5	n	Avg	SD	p
									Two-sided, paired Student's t-test
	Unstimulated								compared between IgG2a- and specific Ab-treated samples with same stimulation
Untreated	0.111	0.089				2	0.1	0.0155563
IgG1	0.095	0.025				2	0.06	0.0494975
αvβ1 Ab	0.079	x				1	0.079
αvβ3 Ab	0.106	0.054				2	0.08	0.0367696
αvβ5 Ab	0.099	0.081				2	0.09	0.0127279
IgG2a	0.114	0.073	0.077	0.025	0.012	5	0.0602	0.0415415
αvβ6 Ab	0.124	0.047				2	0.0855	0.0544472
αvβ8 Ab	0.108	0.055	0.017	0.012	-0.006	5	0.0372	0.0453839
	Curdlan
Untreated	3.465	4.203				2	3.834	0.521845
IgG1	3.819	4.661				2	4.24	0.595384
αvβ1 Ab	5.01	3.798				2	4.404	0.857013
αvβ3 Ab	3.608	4.025				2	3.8165	0.294864
αvβ5 Ab	3.625	3.908				2	3.7665	0.200111
IgG2a	3.805	3.219	2.058	2.999	2.871	5	2.9904	0.632363
αvβ6 Ab	7.353	4.508				2	5.9305	2.01172
αvβ8 Ab	0.283	0.547	0.01	0.081	0.009	5	0.186	0.230792	0.000290714	**
	C. albicans
Untreated	3.149	6.25				2	4.6995	2.19274
IgG1	3.384	6.447				2	4.9155	2.16587
αvβ1 Ab	3.894	4.472				2	4.183	0.408708
αvβ3 Ab	3.073	4.46				2	3.7665	0.980757
αvβ5 Ab	3.645	4.477				2	4.061	0.588313
IgG2a	3.66	5.932	3.222	2.971	3.801	5	3.9172	1.17449
αvβ6 Ab	5.312	3.721				2	4.5165	1.12501
αvβ8 Ab	0.691	0.639	0.079	0.041	-0.031	5	0.2838	0.350704	0.00123077	**

## Sheet: 6b
Active TGFb (pg/ml)	Exp 1	Exp 2	Exp 3	Exp 4	n	Avg	SD	p
								Two-sided, paired Student's t-test
	Unstimulated							compared between control- and specific-silenced samples with same stimulation
Control siRNA	0.141	0.014	0.017	0.07	4	0.0605	0.0595119
ITGAV siRNA	0.125	-0.061	0.022	0.109	4	0.04875	0.0860325
ITGB8 siRNA	0.081	0.084	0	0.055	4	0.055	0.0389102
	Curdlan
Control siRNA	1.735	4.185	3.089	1.652	4	2.66525	1.20848
ITGAV siRNA	0.188	0.114	-0.006	0.062	4	0.0895	0.0820142	0.0247923	*
ITGB8 siRNA	0.026	0.135	0.015	0.089	4	0.06625	0.0562457	0.0218297	*
	C. albicans
Control siRNA	1.926	4.447	3.325	3.192	4	3.2225	1.03146
ITGAV siRNA	0.143	0.1	0.01	-0.001	4	0.063	0.0699381	0.00928343	**
ITGB8 siRNA	0.128	0.056	0.117	0.123	4	0.106	0.0336353	0.00982438	**

## Sheet: 6e
ITGB8 mRNA expression (rel)	Exp 1	Exp 2	Exp 3	Exp 4	Exp 5	Exp 6	Exp 7	Exp 8	n	Avg	SD
	Unstimulated
0 h	0.014	0	0	0.005	0	0	0.024	0	8	0.005375	0.00899107
1 h	0.009	0	0	0	0	0	0	0.006	8	0.001875	0.0035632
2 h	0.006	0	0	0	0	0	0	0	8	0.00075	0.00212132
3 h	0.015	0	0	0	0	0	0.035	0.003	8	0.006625	0.0125805
4 h	0.006	0	0.078	0.04	0	0	0	0	8	0.0155	0.02878
5 h	0.041	0	0	0.06	0	0	0	0	8	0.012625	0.0239221
6 h	0.006	0	0	0.106	0	0	0	0.002	8	0.01425	0.037132
8 h	0.005	0	0	0.1	0	0	0	0.003	8	0.0135	0.035002
	Curdlan
0 h	0	0	0	0	0	0	0	0	8	0	0
1 h	0.064	0	0	0	0	0	0	0.001	8	0.008125	0.0225796
2 h	0.069	0	0	0	0	0	0.043	0.004	8	0.0145	0.026576
3 h	0	0	0.02	0	0.001	0.001	0.083	0.009	8	0.01425	0.0286543
4 h	0.066	0.073	0	0.039	0.007	0.079	0.068	0.07	8	0.05025	0.0312124
5 h	0.449	0.623	0.197	0.196	0.281	0.411	0.389	0.445	8	0.373875	0.144382
6 h	1	1	1	1	1	1	1	1	8	1	0
8 h	2.788	2.634	2.268	2.456	2.849	2.723	3.09	2.69	8	2.68725	0.248392
	C. albicans
0 h	0	0.537	0	0					4	0.13425	0.2685
1 h	0	0	0	0.004					4	0.001	0.002
2 h	0	0	0	0					4	0	0
3 h	0	0.008	0	0					4	0.002	0.004
4 h	0.009	0.014	0.028	0					4	0.01275	0.0117011
5 h	0.536	0.767	0.212	0.054					4	0.39225	0.320419
6 h	1.828	1.795	1.845	1.706					4	1.7935	0.0619166
8 h	4.738	4.311	4.372	3.801					4	4.3055	0.385586

## Sheet: 6f
ITGB8 mRNA expression (rel)	Exp 1	Exp 2	Exp 3	Exp 4	n	Avg	SD	p
								Two-sided, paired Student's t-test
	Unstimulated							compared between untreated and treated samples with same stimulation
Untreated	0.006	0	0	0.106	4	0.028	0.0520769
Dectin1 Ab	0.003	0.011	0.001	0	4	0.00375	0.00499166
IFNα/βR Ab	0.005	0	0	0	4	0.00125	0.0025
	Curdlan
Untreated	1	1	1	1	4	1	0
Dectin1 Ab	0.005	0.018	0	0	4	0.00575	0.0085	1.72235e-07	*
IFNα/βR Ab	0.004	0.01	0	0.001	4	0.00375	0.0045	2.54042e-08	*
	C. albicans
Untreated	1.828	1.795	1.845	1.706	4	1.7935	0.0619166
Dectin1 Ab	0.023	0.012	0.062	0	4	0.02425	0.0268623	4.0733e-06	**
IFNα/βR Ab	0.103	0.057	0.146	0	4	0.0765	0.0626232	3.06854e-07	**
ITGB8 mRNA expression (rel)	Exp 1	Exp 2	Exp 3	Exp 4	n	Avg	SD	p
								Two-sided, paired Student's t-test
	Unstimulated							compared between control- and specific-silenced samples with same stimulation
Control siRNA	0	0.001	0	0	4	0.00025	0.0005
IRF1 siRNA	0.082	0	0	0	4	0.0205	0.041
IRF5 siRNA	0	0	0	0	4	0	0
	Curdlan
Control siRNA	1	1	1	1	4	1	0
IRF1 siRNA	3.374	4.025	3.258	4.361	4	3.7545	0.526721	0.00186588	*
IRF5 siRNA	0.076	0.15	0.101	0.057	4	0.096	0.0402575	2.4302e-05	*
	C. albicans
Control siRNA	2.574	1.929	1.746	2.093	4	2.0855	0.355172
IRF1 siRNA	5.491	4.359	3.907	4.886	4	4.66075	0.682946	0.000651792	**
IRF5 siRNA	0.211	0.087	0.039	0	4	0.08425	0.0916856	0.000818042	**

## Sheet: 6i
See Extended Data Fig. 7
