# Supplementary material for: Fungal sensing by dectin-1 directs the non-pathogenic polarization of TH17 cells through balanced type I IFN responses in human DCs
Source: Nat Immunol. 2022 Dec 1;23(12):1735–48. doi: 10.1038/s41590-022-01348-2 (PMC9747615; doi:10.1038/s41590-022-01348-2)
Supplement: Source Data Fig. 7 — Statistical source data. [file 41590_2022_1348_MOESM11_ESM.xlsx]

## Sheet: 7a
Active TGFb (pg/ml)	Exp 1	Exp 2	Exp 3	n	Avg	SD	p
							Two-sided, paired Student's t-test
	Unstimulated						compared between untreated and treated samples with same stimulation
Untreated	0.118	-0.022	-0.015	3	0.027	0.078886
NSC405020	0.024	0.028	0.072	3	0.0413333	0.0266333
	Curdlan
Untreated	1.71	3.55	3.455	3	2.905	1.03599
NSC405020	0.033	0.217	0.076	3	0.108667	0.0962514	0.0378206	*
	C. albicans
Untreated	2.761	3.776	4.444	3	3.66033	0.847441
NSC405020	0	0.046	0.041	3	0.029	0.0252389	0.0167906	*

## Sheet: 7b
MMP14 activity (RFU x 1000)		Exp 1	Exp 2	Exp 3	n	Avg	SD	p								p
								Two-sided, paired Student's t-test								Two-sided, paired Student's t-test
		Unstimulated						compared between untreated and treated samples with same stimulation								compared between untreated unstimulated and untreated stimulated samples
	Untreated	15.8955	15.9265	12.365	3	14.729	2.04734
	NSC405020	1.3305	0.845	1.0975	3	1.091	0.242815	0.00758532	**
		Curdlan
4 h	Untreated	16.2355	14.4985	12.7425	3	14.4922	1.74651									0.729358
	NSC405020	1.154	1.2645	0.77	3	1.06283	0.25955	0.00448882	**
8 h	Untreated	10.2775	8.7315	8.646	3	9.21833	0.918261									0.0316798	*
	NSC405020	1.5065	0.321	0.9165	3	0.914667	0.592752	0.00134963	**
24 h	Untreated	9.935	9.1855	9	3	9.3735	0.49504									0.0344407	*
	NSC405020	0.5045	0.513	-0.408	3	0.203167	0.529303	0.000736467	**
		C. albicans
4 h	Untreated	16.2805	15.801	13.0005	3	15.0273	1.77159									0.314273
	NSC405020	0.0135	1.8225	0.79	3	0.875333	0.907514	0.00681407	**
8 h	Untreated	9.257	9.61	8.4265	3	9.09783	0.607592									0.0221057	*
	NSC405020	-0.2195	1.5755	0.3255	3	0.5605	0.920285	0.00301674	**
24 h	Untreated	9.74	11.035	7.5905	3	9.45517	1.73983									0.00695487	**
	NSC405020	0.4765	1.301	1.058	3	0.945167	0.423673	0.0134767	*

## Sheet: 7c
MMP14 activity (RFU x 1000)	Exp 1	Exp 2	Exp 3	n	Avg	SD	p								p
							Two-sided, paired Student's t-test								Two-sided, paired Student's t-test
	Unstimulated						compared between untreated and treated samples with same stimulation								compared between untreated unstimulated and untreated stimulated samples
Untreated	15.8955	15.9265	12.365	3	14.729	2.04734
IFNα/βR Ab	15.698	13.7445	11.896	3	13.7795	1.90124
	Curdlan
Untreated	9.935	9.1855	9	3	9.3735	0.49504									0.0344407	*
IFNα/βR Ab	20.9315	18.927	19.226	3	19.6948	1.08137	0.00125104	**
	C. albicans
Untreated	9.74	11.035	7.5905	3	9.45517	1.73983									0.00695487	**
IFNα/βR Ab	21.0345	22.7115	17.286	3	20.344	2.77788	0.0030908	**

## Sheet: 7d
MMP14 activity (RFU x 1000)	Exp 1	Exp 2	Exp 3	n	Avg	SD	p								p
							Two-sided, paired Student's t-test								Two-sided, paired Student's t-test
	Unstimulated						compared between untreated and treated samples with same stimulation								compared between untreated unstimulated and untreated stimulated samples
Untreated	15.8955	15.9265	12.365	3	14.729	2.04734
0.2 ng/ml rhIFNβ	15.653	12.348	11.338	3	13.113	2.25693
1 ng/ml rhIFNβ	13.552	14.559	11.298	3	13.1363	1.66976
5 ng/ml rhIFNβ	11.4125	9.2805	12.843	3	11.1787	1.79272	0.234286
25 ng/ml rhIFNβ	5.752	5.5825	5.64	3	5.65817	0.0861979	0.0163509	*
125 ng/ml rhIFNβ	7.1745	5.632	4.132	3	5.64617	1.5213	0.00465684	**
	Curdlan
Untreated	9.935	9.1855	9	3	9.3735	0.49504									0.0344407	**
0.2 ng/ml rhIFNβ	16.902	13.1235	11.463	3	13.8295	2.78738
1 ng/ml rhIFNβ	12.5875	15.3265	11.118	3	13.0107	2.13592
5 ng/ml rhIFNβ	12.446	6.0495	9.115	3	9.2035	3.19917	0.926737
25 ng/ml rhIFNβ	0.5985	0.7625	0.6495	3	0.670167	0.0839305	0.00132628	**
125 ng/ml rhIFNβ	1.2205	0.9575	1.3275	3	1.1685	0.190402	0.00134325	**
	C. albicans
Untreated	9.74	11.035	7.5905	3	9.45517	1.73983									0.00695487	**
0.2 ng/ml rhIFNβ	18.3125	15.2705	10.3845	3	14.6558	3.99958
1 ng/ml rhIFNβ	12.2595	13.355	11.756	3	12.4568	0.817561
5 ng/ml rhIFNβ	13.0095	5.72	11.2575	3	9.99567	3.80505	0.870655
25 ng/ml rhIFNβ	0.301	2.1865	1.561	3	1.3495	0.960378	0.0164299	*
125 ng/ml rhIFNβ	0.3115	1.1885	0.4525	3	0.650833	0.47094	0.00901943	**

## Sheet: 7e
MMP14 activity (RFU x 1000)	Exp 1	Exp 2	Exp 3	n	Avg	SD	p
							Two-sided, paired Student's t-test
	Unstimulated						compared between control- and specific-silenced samples with same stimulation
Control siRNA	19.1585	12.9375	15.3645	3	15.8202	3.13543
IRF1 siRNA	18.6495	13.448	13.6765	3	15.258	2.93935
IRF5 siRNA	19.104	12.765	13.332	3	15.067	3.50762
	Curdlan
Control siRNA	14.787	16.735	13.6705	3	15.0642	1.55094
IRF1 siRNA	3.2035	1.2255	1.1675	3	1.8655	1.1591	0.00797143	**
IRF5 siRNA	23.763	15.4735	21.255	3	20.1638	4.25111	0.252643
	C. albicans
Control siRNA	13.464	18.1135	12.942	3	14.8398	2.84707
IRF1 siRNA	5.8765	2.507	2.63	3	3.67117	1.91086	0.0416725	*
IRF5 siRNA	23.049	17.8285	14.027	3	18.3015	4.52956	0.378703
