# Supplementary material for: Fungal sensing by dectin-1 directs the non-pathogenic polarization of TH17 cells through balanced type I IFN responses in human DCs
Source: Nat Immunol. 2022 Dec 1;23(12):1735–48. doi: 10.1038/s41590-022-01348-2 (PMC9747615; doi:10.1038/s41590-022-01348-2)
Supplement: Source Data Fig. 8 — Statistical source data. [file 41590_2022_1348_MOESM12_ESM.xlsx]

## Sheet: 8a
BST2 mRNA expression (rel)	Exp 1	Exp 2	Exp 3	Exp 4	Exp 5	Exp 6	Exp 7	Exp 8	n	Avg	SD
	Unstimulated
0 h	0	0	0	0	0	0.01	0	0	8	0.00125	0.00353553
1 h	0	0	0	0	0	0	0	0	8	0	0
2 h	0	0	0	0	0	0	0	0	8	0	0
3 h	0	0	0	0	0	0	0	0	8	0	0
4 h	0	0	0	0	0	0	0	0.077	8	0.009625	0.0272236
5 h	0	0	0	0	0	0	0.029	0	8	0.003625	0.010253
6 h	0	0	0	0	0	0	0	0	8	0	0
8 h	0	0	0	0	0	0	0	0	8	0	0
	Curdlan
0 h	0	0	0	0	0.053	0	0	0	8	0.006625	0.0187383
1 h	0	0	0	0	0	0	0.018	0	8	0.00225	0.00636396
2 h	0	0	0	0	0	0.046	0	0.042	8	0.011	0.0203961
3 h	0	0	0	0	0.034	0	0	0.034	8	0.0085	0.0157389
4 h	0.155	0.177	0.366	0.113	0.13	0.126	0.157	0.215	8	0.179875	0.0818438
5 h	0.77	0.509	0.866	0.848	0.653	0.528	0.784	0.554	8	0.689	0.146404
6 h	1	1	1	1	1	1	1	1	8	1	0
8 h	1.242	1.08	1.027	1.168	1.243	1.448	1.07	1.209	8	1.18588	0.134087
	C. albicans
0 h	0	0	0	0					4	0	0
1 h	0	0	0	0					4	0	0
2 h	0	0	0	0					4	0	0
3 h	0	0	0	0.011					4	0.00275	0.0055
4 h	0.016	0.053	0.307	0.242					4	0.1545	0.141888
5 h	0.689	0.431	1.067	0.954					4	0.78525	0.28438
6 h	1.531	1.141	1.503	2.366					4	1.63525	0.518535
8 h	2.124	1.078	1.59	2.073					4	1.71625	0.488819

## Sheet: 8b
BST2 mRNA expression (rel)	Exp 1	Exp 2	Exp 3	Exp 4	n	Avg	SD	p
								Two-sided, paired Student's t-test
	Unstimulated							compared between untreated and treated samples with same stimulation
Untreated	0	0	0	0	4	0	0
Dectin1 Ab	0	0.017	0	0	4	0.00425	0.0085
IFNα/βR Ab	0	0	0	0	4	0	0
	Curdlan
Untreated	1	1	1	1	4	1	0
Dectin1 Ab	0.027	0.001	0	0.004	4	0.008	0.0127802	5.89377e-07	**
IFNα/βR Ab	0.005	0.001	0	0	4	0.0015	0.00238048	3.7353e-09	**
	C. albicans
Untreated	1.531	1.141	1.503	2.366	4	1.63525	0.518535
Dectin1 Ab	0.002	x	0	0	3	0.000666667	0.0011547	0.0239259	*
IFNα/βR Ab	0.001	0	0.001	0	4	0.0005	0.00057735	0.00806735	**
BST2 mRNA expression (rel)	Exp 1	Exp 2	Exp 3	Exp 4	Exp 5	Exp 6	Exp 7	Exp 8	n	Avg	SD	p
												Two-sided, paired Student's t-test
	Unstimulated											compared between control- and specific-silenced samples with same stimulation
Control siRNA	0.01	0	0	0	0	0	0	0	8	0.00125	0.00353553
IRF1 siRNA	0	0.0119	0	0	0	0	0	0	8	0.0014875	0.00420729
IRF5 siRNA	0	0.002					0	0	4	0.0005	0.001
	Curdlan
Control siRNA	1	1	1	1	1	1	1	1	8	1	0
IRF1 siRNA	5.0357	4.8762	4.662	7.4381	5.5399	3.6848	4.996	4.805	8	5.12971	1.06904	1.18969e-05	**
IRF5 siRNA	0.0816	0.1311					0.01	0.001	4	0.055925	0.0617423	7.68141e-05	**
	C. albicans
Control siRNA	1.574	1.8728	1.2997	1.2169	0.8818	1.0403	1.516	1.277	8	1.33481	0.31394
IRF1 siRNA	10.2354	6.01	8.8313	9.7914	7.5702	5.5419	6.062	6.814	8	7.60702	1.8131	2.82785e-05	**
IRF5 siRNA	0.2087	0.0576					0.005	0.001	4	0.068075	0.0972328	0.0010713	**

## Sheet: 8f
MMP14 activity (RFU x 1000)	Exp 1	Exp 2	Exp 3	n	Avg	SD
	Unstimulated
Control siRNA	19.1585	12.9375	15.3645	3	15.8202	3.13543
BST2 siRNA	18.496	12.961	13.499	3	14.9853	3.0522
IRF1+BST2 siRNA	18.8015	12.792	15.653	3	15.7488	3.0059
	Curdlan
Control siRNA	14.787	16.735	13.6705	3	15.0642	1.55094
BST2 siRNA	22.905	15.7675	17.2865	3	18.653	3.75985
IRF1+BST2 siRNA	24.3805	16.4735	18.88	3	19.9113	4.05313
	C. albicans
Control siRNA	13.464	18.1135	12.942	3	14.8398	2.84707
BST2 siRNA	21.267	18.555	17.2395	3	19.0205	2.05371
IRF1+BST2 siRNA	23.6765	17.923	15.857	3	19.1522	4.05207

## Sheet: 8g
Active TGFb (ng/ml)	Exp 1	Exp 2	Exp 3	Exp 4	n	Avg	SD	p
								Two-sided, paired Student's t-test
	Unstimulated							compared between control- and specific-silenced samples with same stimulation
Control siRNA	0.141	0.014	0.017	0.07	4	0.0605	0.0595119
BST2 siRNA	0.113	-0.013	-0.009	0.006	4	0.02425	0.0597293
IRF1+BST2 siRNA	0.025	0.027	0.038	0.054	4	0.036	0.0132916
	Curdlan
Control siRNA	1.735	4.185	3.089	1.652	4	2.66525	1.20848
BST2 siRNA	2.529	4.619	3.847	2.526	4	3.38025	1.03388
IRF1+BST2 siRNA	6.897	9.641	12.607	6.874	4	9.00475	2.73031	0.00939206	**
	C. albicans
Control siRNA	1.926	4.447	3.325	3.192	4	3.2225	1.03146
BST2 siRNA	2.703	5.655	4.154	3.594	4	4.0265	1.23922
IRF1+BST2 siRNA	8.668	13.11	12.396	8.408	4	10.6455	2.45322	0.00365882	**

## Sheet: 8i
MMP14 activity (RFU x 1000)	Exp 1	Exp 2	Exp 3	n	Avg	SD	p
							Two-sided, paired Student's t-test
	Unstimulated						compared between eGFP- and eGFP+ cells with same stimulation
eGFP- cells	13.456	12.079	11.523	3	12.3527	0.995134
eGFP+ cells	2.222	1.165	1.429	3	1.60533	0.55012	0.000996252	**
	Curdlan
eGFP- cells	6.231	8.665	8.102	3	7.666	1.27423
eGFP+ cells	1.061	1.13	1.299	3	1.16333	0.122451	0.0113597	*
	C. albicans
eGFP- cells	5.776	8.38	9.047	3	7.73433	1.72845
eGFP+ cells	1.449	2.404	0.965	3	1.606	0.732234	0.0300316	*

## Sheet: 8j
Active TGFb (ng/ml)	Exp 1	Exp 2	Exp 3	Exp 4	Exp 5	Exp 6	n	Avg	SD	p
										Two-sided, paired Student's t-test
	Unstimulated									compared between eGFP- and eGFP+ cells with same stimulation
eGFP- cells	0.043	0.158	-0.076	0.062	0.103	0.2	6	0.0816667	0.0969797
eGFP+ cells	-0.48	0.149	-0.012	0.041	0.14	0.333	6	0.0285	0.275696
	Curdlan
eGFP- cells	3.834	2.676	1.321	2.664	2.421	2.247	6	2.52717	0.811578
eGFP+ cells	0.035	0.204	-0.025	0.165	0.313	0.713	6	0.234167	0.263828	0.00137937	**
	C. albicans
eGFP- cells		2.875	2.876	3.202	2.663	2.547	5	2.8326	0.250234
eGFP+ cells		0.344	0.041	0.293	0.153	0.759	5	0.318	0.273741	0.00022272	**

## Sheet: 8k
See Extended Data Fig. 6
