# Supplementary material for: Fungal sensing by dectin-1 directs the non-pathogenic polarization of TH17 cells through balanced type I IFN responses in human DCs
Source: Nat Immunol. 2022 Dec 1;23(12):1735–48. doi: 10.1038/s41590-022-01348-2 (PMC9747615; doi:10.1038/s41590-022-01348-2)
Supplement: Source Data Extended Data Fig. 2 — Statistical source data. [file 41590_2022_1348_MOESM13_ESM.xlsx]

## Sheet: 1a
SYK mRNA expression (rel)	Exp 1	Exp 2	Exp 3	Exp 4	n	Avg	SD	p
								Two-sided, paired Student's t-test
	Unstimulated							compared between untreated and treated samples with same stimulation
Control siRNA	1	1	1	1	4	1	0
Syk siRNA	0	0.31	0.14	0.13	4	0.145	0.127148	0.000888865	**
CARD9 mRNA expression (rel)	Exp 1	Exp 2	Exp 3	Exp 4	n	Avg	SD	p
								Two-sided, paired Student's t-test
	Unstimulated							compared between untreated and treated samples with same stimulation
Control siRNA	1	1	1	1	4	1	0
CARD9 siRNA	0.15	0.14	0.22	0.11	4	0.155	0.0465475	4.5953e-05	**
BCL10 mRNA expression (rel)	Exp 1	Exp 2	Exp 3	Exp 4	n	Avg	SD	p
								Two-sided, paired Student's t-test
	Unstimulated							compared between untreated and treated samples with same stimulation
Control siRNA	1	1	1	1	4	1	0
Bcl10 siRNA	0.03	0.08	0.25	0.17	4	0.1325	0.0974252	0.000386081	**
MALT1 mRNA expression (rel)	Exp 1	Exp 2	Exp 3	Exp 4	n	Avg	SD	p
								Two-sided, paired Student's t-test
	Unstimulated							compared between untreated and treated samples with same stimulation
Control siRNA	1	1	1	1	4	1	0
Malt1 siRNA	0	0.11	0.16	0.07	4	0.085	0.0675771	0.000110507	**
LSP1 mRNA expression (rel)	Exp 1	Exp 2			n	Avg	SD
	Unstimulated
Control siRNA	1	1			0	#DIV/0!	#DIV/0!
LSP1 siRNA	0.0322279	0.237661			0	#DIV/0!	#DIV/0!
RAF1 mRNA expression (rel)	Exp 1	Exp 2			n	Avg	SD
	Unstimulated
Control siRNA	1	1			0	#DIV/0!	#DIV/0!
Raf-1 siRNA	0.200825	0.165754			0	#DIV/0!	#DIV/0!
IRF1 mRNA expression (rel)	Exp 1	Exp 2	Exp 3	Exp 4	Exp 5	Exp 6	Exp 7	Exp 8	Exp 9	Exp 10	Exp 11	Exp 12	Exp 13	Exp 14	Exp 15	Exp 16	Exp 17	Exp 18	Exp 19	Exp 20	Exp 21	Exp 22	Exp 23	Exp 24	Exp 25	Exp 26	n	Avg	SD	p
																														Two-sided, paired Student's t-test
	Unstimulated																													compared between untreated and treated samples with same stimulation
Control siRNA	1	1	1	1	1	1	1	1	1	1	1	1	1	1	1	1	1	1	1	1	1	1	1	1	1	1	26	1	0
IRF1 siRNA	0.118	0.165	0.157	0.18	0.214	0.082	0.146	0.064	0.028	0.209	0.021	0.018	0.071	0.155	0.195	0.049	0.029	0.082	0.033	0.152	0.157	0.01	0.027	0.084	0.155	0.122	26	0.104731	0.0659912	4.43393e-30	**
IRF5 mRNA expression (rel)	Exp 1	Exp 2	Exp 3	Exp 4	Exp 5	Exp 6	Exp 7	Exp 8	Exp 9	Exp 10	Exp 11	Exp 12	Exp 13	Exp 14	Exp 15	Exp 16	Exp 17	Exp 18	n	Avg	SD	p
																						Two-sided, paired Student's t-test
	Unstimulated																					compared between untreated and treated samples with same stimulation
Control siRNA	1	1	1	1	1	1	1	1	1	1	1	1	1	1	1	1	1	1	18	1	0
IRF5 siRNA	0.019	0.199	0.097	0.21	0.038	0.127	0	0.012	0.048	0.116	0.107	0.063	0.057	0.078	0.146	0.109	0.088	0.06	18	0.0874444	0.0587129	6.30588e-22	**
ITGAV mRNA expression (rel)	Exp 1	Exp 2	Exp 3	n	Avg	SD	p
							Two-sided, paired Student's t-test
	Unstimulated						compared between untreated and treated samples with same stimulation
Control siRNA	1	1	1	3	1	0	0.00121555	**
ITGAV siRNA	0.088	0.165	0.186	3	0.146333	0.0515978
ITGB8 mRNA expression (rel)	Exp 1	Exp 2	Exp 3	Exp 4	Exp 5	Exp 6	n	Avg	SD	p
										Two-sided, paired Student's t-test
	Unstimulated									compared between untreated and treated samples with same stimulation
Control siRNA	0	0	0	0.02	0.04	0.05	6	0.0183333	0.022286
ITGB8 siRNA	0.05	0	0	0.07	0.01	0.05	6	0.03	0.0303315
	Curdlan 6 h
Control siRNA	1	1	1	1	1	1	6	1	0
ITGB8 siRNA	0.11	0.31	0.06	0.02	0.03	0.02	6	0.0916667	0.112324	0.00138706	**
BST2 mRNA expression (rel)	Exp 1	Exp 2	Exp 3	Exp 4	Exp 5	Exp 6	Exp 7	Exp 8	Exp 9	n	Avg	SD	p
													Two-sided, paired Student's t-test
	Unstimulated												compared between untreated and treated samples with same stimulation
Control siRNA	0	0	0.02	0.03	0.05	0	0	0	0	9	0.0111111	0.0183333
BST2 siRNA	0	0	0.03	0.08	0.05					5	0.032	0.0342053
	Curdlan 6 h
Control siRNA	1	1	1	1	1	1	1	1	1	9	1	0
BST2 siRNA	0.01	0.02	0.14	0.13	0.12	0	0	0	0	9	0.0466667	0.0630476	6.15987e-11	**
