# Supplementary material for: Fungal sensing by dectin-1 directs the non-pathogenic polarization of TH17 cells through balanced type I IFN responses in human DCs
Source: Nat Immunol. 2022 Dec 1;23(12):1735–48. doi: 10.1038/s41590-022-01348-2 (PMC9747615; doi:10.1038/s41590-022-01348-2)
Supplement: Source Data Extended Data Fig. 3 — Statistical source data. [file 41590_2022_1348_MOESM14_ESM.xlsx]

## Sheet: 2c
Cell counts		Exp 1	Exp 2	n	Avg	SD
		iDC
0 days	Untreated	200000	200000	2	200000	0
3 days		221500	204600	2	213050	11950.1
5 days		354000	270500	2	312250	59043.4
0 days	IFNα/βR Ab	200000	200000	2	200000	0
3 days		265300	220700	2	243000	31537
5 days		328800	219500	2	274150	77286.8
0 days	rhIFNβ	200000	200000	2	200000	0
3 days		170500	245200	2	207850	52820.9
5 days		272300	240500	2	256400	22486
		Curdlan
0 days	Untreated	200000	200000	2	200000	0
3 days		272800	223100	2	247950	35143.2
5 days		574500	374300	2	474400	141563
0 days	IFNα/βR Ab	200000	200000	2	200000	0
3 days		237900	220800	2	229350	12091.5
5 days		469400	361100	2	415250	76579.7
0 days	rhIFNβ	200000	200000	2	200000	0
3 days		260300	264200	2	262250	2757.72
5 days		429500	373800	2	401650	39385.8
		C. albicans
0 days	Untreated	200000	200000	2	200000	0
3 days		288200	241300	2	264750	33163.3
5 days		615900	514400	2	565150	71771.3
0 days	IFNα/βR Ab	200000	200000	2	200000	0
3 days		344700	213700	2	279200	92631
5 days		575300	434700	2	505000	99419.2
0 days	rhIFNβ	200000	200000	2	200000	0
3 days		344700	218900	2	281800	88954
5 days		482400	415200	2	448800	47517.6

## Sheet: 2g
Cell counts		Exp 1	Exp 2	n	Avg	SD
		iDC
0 days	Untreated	5000	5000	2	5000	0
3 days		13637.5	12525	2	13081.2	786.656
5 days		107775	118638	2	113206	7680.95
7 days		374375	312062	2	343219	44061.6
10 days		2799333	2010000	2	2.40467e+06	558143
12 days		3853000	2785000	2	3319000	755190
0 days	IFNα/βR Ab	5000	5000	2	5000	0
3 days		11520	10250	2	10885	898.026
5 days		110412	75300	2	92856.2	24828.3
7 days		598125	381062	2	489594	153486
10 days		2294667	2450667	2	2372667	110309
12 days		3579000	2892000	2	3235500	485782
0 days	rhIFNβ	5000	5000	2	5000	0
3 days		19525	17737.5	2	18631.2	1263.95
5 days		107488	74712.5	2	91100	23175.4
7 days		582125	434438	2	508281	104431
10 days		2972667	3257333	2	3115000	201289
12 days		3965000	5376000	2	4670500	997728
		Curdlan
0 days	Untreated	5000	5000	2	5000	0
3 days		10900	14025	2	12462.5	2209.71
5 days		81712.5	55025	2	68368.8	18870.9
7 days		432812	223875	2	328344	147741
10 days		3339333	3178000	2	3.25867e+06	114080
12 days		5032000	5464000	2	5248000	305470
0 days	IFNα/βR Ab	5000	5000	2	5000	0
3 days		10700	8262.5	2	9481.25	1723.57
5 days		93625	84800	2	89212.5	6240.22
7 days		501125	448750	2	474938	37034.7
10 days		2828667	2891333	2	2860000	44311.6
12 days		4553000	5209000	2	4881000	463862
0 days	rhIFNβ	5000	5000	2	5000	0
3 days		32862.5	15325	2	24093.8	12400.9
5 days		59875	59587.5	2	59731.2	203.293
7 days		356312	552375	2	454344	138637
10 days		2502667	3210667	2	2856667	500632
12 days		4233000	5149000	2	4691000	647710
		C. albicans
0 days	Untreated	5000	5000	2	5000	0
3 days		3612.5	4362.5	2	3987.5	530.33
5 days		110962	98300	2	104631	8953.74
7 days		435938	299562	2	367750	96431.7
10 days		2948667	3330667	2	3139667	270115
12 days		4678000	5829000	2	5253500	813880
0 days	IFNα/βR Ab	5000	5000	2	5000	0
3 days		3775	8262.5	2	6018.75	3173.14
5 days		87962.5	84437.5	2	86200	2492.55
7 days		498188	515438	2	506812	12197.6
10 days		2955333	3120667	2	3038000	116909
12 days		4977000	5537000	2	5257000	395980
0 days	rhIFNβ	5000	5000	2	5000	0
3 days		25637.5	15325	2	20481.2	7292.04
5 days		59650	59587.5	2	59618.8	44.1942
7 days		458188	552375	2	505281	66600.6
10 days		2667333	3210667	2	2939000	384195
12 days		4678000	5149000	2	4913500	333047
