# Supplementary material for: Fungal sensing by dectin-1 directs the non-pathogenic polarization of TH17 cells through balanced type I IFN responses in human DCs
Source: Nat Immunol. 2022 Dec 1;23(12):1735–48. doi: 10.1038/s41590-022-01348-2 (PMC9747615; doi:10.1038/s41590-022-01348-2)
Supplement: Source Data Extended Data Fig. 4 — Statistical source data. [file 41590_2022_1348_MOESM15_ESM.xlsx]

## Sheet: 4a,b
% IL-17+ cells/total cells	Exp 1	Exp 2	Exp 3	n	Avg	SD
	iDC
Isotype	0.03	0.09	0.05	3	0.0566667	0.0305505
IL-1β Ab	0.03	0.05	0.05	3	0.0433333	0.011547
IL-23 Ab	0.03	0.06	0.03	3	0.04	0.0173205
IL-12 Ab	0.04	0.05	0.02	3	0.0366667	0.0152753
	Curdlan
Isotype	6.32	5.11	7.34	3	6.25667	1.11635
IL-1β Ab	3.01	2.66	4.39	3	3.35333	0.914677
IL-23 Ab	2.45	2.14	3.99	3	2.86	0.990808
IL-12 Ab	6.03	6.94	7.61	3	6.86	0.793032
	C. albicans
Isotype	7.19	5.52	7.35	3	6.68667	1.01353
IL-1β Ab	3.43	2.85	4.22	3	3.5	0.687677
IL-23 Ab	3.54	1.72	3.82	3	3.02667	1.14023
IL-12 Ab	7.48	5.69	6.88	3	6.68333	0.911062

## Sheet: 4c
% IL-17+ cells/total cells	Exp 1	Exp 2	Exp 3	Exp 4	Exp 5	Exp 6	n	Avg	SD
	iDC
Day 5	0.46	0.9	0.83				3	0.73	0.236432
Day 12	0.54	0.66	0.97	0	0.16	0.78	6	0.518333	0.371506
	Curdlan
Day 5	3.99779	4.143	2.52802				3	3.55627	0.893446
Day 12	4.22	3.77	2.66	9.24	8.82	8.24	6	6.15833	2.91939
	C. albicans
Day 5	3.676	2.93	2.54				3	3.04867	0.577222
Day 12	3.62	2.85	2.59	9.2	9.47	7.64	6	5.895	3.2286

## Sheet: 4d,e
% IL-17+ cells/total cells	Exp 1	Exp 2	Exp 3	Exp 4	Exp 5	Exp 6	n	Avg	SD
	iDC
Isotype	0.54	0.66	0.97	0	0.16	0.78	6	0.518333	0.371506
IL-1β Ab	0.5	0.79	1.93	0	0.18	0.4	6	0.633333	0.690613
IL-23 Ab	0.66	0.7	1.23	0.03	0.13	0.72	6	0.578333	0.439973
IL-12 Ab	0.53	1.01	1.63	0.01	0.08	1.1	6	0.726667	0.633425
	Curdlan
Isotype	4.22	3.77	2.66	9.24	8.82	8.24	6	6.15833	2.91939
IL-1β Ab	1.09	0.95	0.79	1.86	1.74	2.01	6	1.40667	0.523399
IL-23 Ab	1.17	0.89	0.78	2.3	2.3	1.79	6	1.53833	0.686248
IL-12 Ab	6.31	5.13	4.58	8.66	8.74	7.98	6	6.9	1.81731
	C. albicans
Isotype	3.62	2.85	2.59	9.2	9.47	7.64	6	5.895	3.2286
IL-1β Ab	1.25	0.61	0.89	2.61	1.88	2.52	6	1.62667	0.842298
IL-23 Ab	0.97	0.83	0.75	2.14	1.57	2.57	6	1.47167	0.754571
IL-12 Ab	6.22	4.82	4.17	9.4	8.85	7.83	6	6.88167	2.15207
