# Supplementary material for: Fungal sensing by dectin-1 directs the non-pathogenic polarization of TH17 cells through balanced type I IFN responses in human DCs
Source: Nat Immunol. 2022 Dec 1;23(12):1735–48. doi: 10.1038/s41590-022-01348-2 (PMC9747615; doi:10.1038/s41590-022-01348-2)
Supplement: Source Data Extended Data Fig. 6 — Statistical source data. [file 41590_2022_1348_MOESM16_ESM.xlsx]

## Sheet: 5a
mRNA expression (norm)	Donor 1	Donor 2	Donor 3	Donor 4	n	Avg	SD		Donor 1	Donor 2	Donor 3	Donor 4	n	Avg	SD		Donor 1	Donor 2	Donor 3	Donor 4	n	Avg	SD
	Healthy individual								Treated Crohn's disease								Acute untreated Crohn's disease
IFNG	258	712	189	279	4	359.5	238.124		1602.63	3079.9	2353.91	3369.3	4	2601.44	791.081		5511	5928	5372.08	5355.55	4	5541.66	266.829
TBX21	8.9	14.6	1.8	1	4	6.575	6.42099		15.95	11	10.51	16.17	4	13.4075	3.07068		36.4	33.9	30.4	32.9	4	33.4	2.48328
IL1R1	23.5	10.8	0	0	4	8.575	11.1769		12.39	20.06	19.14	28.24	4	19.9575	6.49476		42.4	40.2	41.71	47.8	4	43.0275	3.31165
CXCL3	24.1	56.6	8.1	14.2	4	25.75	21.5976		35.95	44.27	33.69	39.55	4	38.365	4.6174		40.4	127.7	114.54	118.76	4	100.35	40.3415
CCL3	7.4	9.7	11.5	9.1	4	9.425	1.69189		8.9	12.08	11.17	10.09	4	10.56	1.37344		14.9	17.8	18.36	14.83	4	16.4725	1.87043
CSF2	44	47.9	60.3	39.9	4	48.025	8.81112		57.7	61.72	54.9	59.27	4	58.3975	2.85886		79.2	109	72.29	70.19	4	82.67	17.9704
IL22	335	409	519	451	4	428.5	77.0692		583.83	478.11	491.46	659.15	4	553.138	84.8801		867	581	730.69	751.66	4	732.587	117.492
CCL5	8	5.6	3.4	3	4	5	2.30362		3.39	3.38	3.48	3.64	4	3.4725	0.120381		4.1	3.4	4.22	7.29	4	4.7525	1.72988
IL17A	1286	1359	1199	1533	4	1344.25	141.815		865.61	949.5	811.36	1119.44	4	936.478	134.563		1061	994	1028.56	819.46	4	975.755	107.728
IL17F	1274	1251	986	779	4	1072.5	235.293		793.65	868.55	1055.09	1025.56	4	935.712	125.188		1054	1155	1013.21	1213.19	4	1108.85	91.6009
RORC	39.3	45.6	24.7	23.9	4	33.375	10.7949		25.94	34.34	31.88	32.28	4	31.11	3.61126		29.1	26.5	33.38	37.03	4	31.5025	4.65028
IL10	38.2	31.8	35.3	26.9	4	33.05	4.86381		19.79	20.47	19.25	9.91	4	17.355	4.98837		4.9	0	5.98	4.92	4	3.95	2.68122
MAF	66.6	71	63.1	82	4	70.675	8.21274		44.72	33.33	52.72	34.83	4	41.4	9.08212		5	14	7.6	11.7	4	9.575	4.03846
PTGDS	10.6	6.4	9.4	8.6	4	8.75	1.76918		6.27	5.44	5.68	4.29	4	5.42	0.830141		0.2	1	0	0	4	0.3	0.476095

## Sheet: 5b
mRNA expression (norm)	Exp 1	Exp 2	Exp 3	Exp 4	Exp 1	Exp 2	Exp 3	Exp 4		n	Avg	SD	n	Avg	SD	p
																Two-sided, paired Student's t-test
	Curdlan									curdlan						compared between IFNg-IL-17+ and IFNg+IL-17+ cells with same treatment
Tn	IFNg-IL-17+				IFNg+IL-17+					IFNg-IL-17+			IFNg+IL-17+
IFNG	10.23	128.16	170.01	406.2		3780.49	2889.69	4744.77		4	178.65	166.101	3	2358.79	1748.67	0.016832	*
TBX21	0.26	3.7	0.46	3.26		25.8	19.31	28.34		4	1.92	1.81211	3	16.1233	11.603	0.00661456	**
IL1R1	5.44	3.43	0	0		41.35	45.34	61.09		4	2.2175	2.68882	3	28.8967	25.1046	0.0195661	*
CXCL3	3.43	3.57	0	0		107.22	137.1	126.13		4	1.75	2.02153	3	81.44	72.0941	0.00641829	**
CCL3	9.07	7.63	9	6.24		22.1	15.94	16.44		4	7.985	1.33897	3	14.76	7.99557	0.0402481	*
CSF2	49.95	40.89	24.96	30.5		86.45	67.38	68.99		4	36.575	11.0954	3	61.4433	28.4435	0.0023453	**
IL22	363.02	383.2	238.34	420.74	633.76	828.27	696.86	784.32		4	351.325	79.0292	4	644.908	169.996	0.00301734	**
CCL5	3.54	1.86	2.15	2.49		2.6	2.89	3.12		4	2.51	0.733348	3	2.66	0.20664	0.00270679	**
IL17A	731.22	1255.06	849.36	1073.79	1091.18	1241.76	924.6	985.5		4	977.357	233.37	4	1082.83	129.675	0.457514
IL17F	917.83	628.95	855.17	959	1024.23	1045.12	904.5	1087.81		4	840.238	147.185	4	983.212	64.0231	0.122443
RORC	28.43	26.44	40.61	28.94		33.47	34.44	24.62		4	31.105	6.42781	3	32.2833	2.93575	0.806112
IL10	33.15	46.27	30.91	26.98		2.61	0	0.01		4	34.3275	8.36012	3	9.86333	14.8808	0.0214353	*
MAF		68.43	68.54	89.27		7.19	6.54	0.02		3	75.4133	12.0004	3	34.3333	47.5777	0.0164998	*
PTGDS	8.98	6.71	11.17	13.26		0	3.01	0.01		4	10.03	2.82001	3	5.42333	6.95162	0.0419603	*
	C. albicans									C. albicans
	IFNg-IL-17+				IFNg+IL-17+					IFNg-IL-17+			IFNg+IL-17+
IFNG	5.15	88.42	179.9	444.61	4513.92	4915.08	3305.6	4023.73		4	179.52	190.593	4	3294.8	2019.51	0.00205395	**
TBX21	0.35	1.05	0.6	2.26	32.47	18.93	28.82	24.23		4	1.065	0.847683	4	20.62	13.5106	0.00424269	**
IL1R1	1.01	1.78	0	0	50.76	37.07	47.3	64.44		4	0.6975	0.864576	4	33.7825	23.2596	0.00376669	**
CXCL3	1.06	15.07	0	0	107.13	167.79	117.44	103.62		4	4.0325	7.37528	4	98.09	70.5594	0.00179831	**
CCL3	8.16	8.77	6.92	8.21	13.15	17.89	20.64	23.04		4	8.015	0.780619	4	14.9725	5.46764	0.018015	*
CSF2	49.19	61.79	36.39	40.59	78.7	122.01	84.19	81.73		4	46.99	11.2131	4	81.3725	33.3152	0.00607879	**
IL22	390.39	410.55	312.59	372.24	638.5	876.58	960.16	728.16		4	371.442	42.24	4	711.87	264.266	0.0150827	*
CCL5	3.19	2.51	2.36	2.58	5.14	2.48	2.89	3.21		4	2.66	0.365057	4	3.2725	1.25718	0.163614
IL17A	933.56	1332.12	977.28	1122.6	798.4	996.14	1167.81	1565.53		4	1091.39	179.682	4	1021.24	165.373	0.829156
IL17F	927.56	858.89	1171.84	985.18	842.98	1342.43	810.85	1033.35		4	985.867	134.3	4	995.36	243.464	0.910356
RORC	29.77	35.82	30.82	29.08	28.98	44.77	35.21	26.6		4	31.3725	3.05009	4	34.51	7.43468	0.40351
IL10	33.55	38.87	34.89	31.05	1.96	3.11	0.01	0.01		4	34.59	3.26709	4	9.0325	14.734	9.63954e-05	**
MAF		82.72	80.07	65.36		4.56	0.01	0.01		3	76.05	9.35215	3	23.31	36.4874	0.00382016	**
PTGDS	9.76	12.56	9.61	6.4	1.11	0	0	0.01		4	9.5825	2.51834	4	1.8775	3.06007	0.00535782	**

## Sheet: 5c
mRNA expression (norm)	Exp 1	Exp 2	Exp 3	Exp 4	Exp 5	Exp 6	Exp 7	Exp 8	Exp 9	Exp 10	Exp 11	Exp 12	Exp 13	Exp 14	Exp 1	Exp 2	Exp 3	Exp 4	Exp 5	Exp 6	Exp 7	Exp 8	Exp 9	Exp 10	Exp 11	Exp 12	Exp 13	Exp 14		n	Avg	SD	n	Avg	SD	p
																																				Two-sided, paired Student's t-test
	Curdlan																													curdlan						compared between IFNg-IL-17+ and IFNg+IL-17+ cells with same treatment
Tm	IFNg-IL-17+														IFNg+IL-17+															IFNg-IL-17+			IFNg+IL-17+
IFNG	209.7	132.2	94.8	0	53.4	442.1	396.2	341.7	142.9	0	143.3	21	38.3	153.2	6817.1	7121.4	6195.3	4284.5	6078	5565	7872	7048.8	7708.9	5226.9	7712.8	5151.3	4868.2	5706.4		14	154.914	144.869	14	6239.76	1158.26	2.23155e-11	**
TBX21	2.4	0	0	0	0	2	0	0	0.2	0	0	0	0	0	14.1	19.1	76.7	46.5	22	29.4	32.3	66	24.9	21.9	48.1	48.3	26.2	36.3		14	0.328571	0.798488	14	36.5571	18.3905	6.46853e-06	**
IL1R1	2.8	0	0.5	0	0	0	0	0	0	0	0	0	0	0	40.2	56.1	50.1	43.9	52.1	33.8	53.7	81.7	72.6	52.7	46.7	54.6	59.5	51		14	0.235714	0.749982	14	53.4786	12.1777	6.16388e-10	**
CXCL3	0	0	0	0	3.8	0.4	0	0	0	0.8	5.5	0	0	0	86.8	75	133.9	84	103.7	110.2	158.8	133.8	130.4	125.8	91.4	216.3	101.4	134.4		14	0.75	1.70102	14	120.421	36.6463	1.98227e-08	**
CCL3	1.4	3.1	4.2	5.7	7.1	5.1	4.3	8.4	4.4	6.9	5.4	12.2	5.3	5.6	11.8	7.3	15.9	17.7	17.6	11.7	18.7	27.9	12.1	21.9	26.3	26.8	21.5	14		14	5.65	2.55215	14	17.9429	6.32659	2.95869e-07	**
CSF2	23.4	20.8	37.2	40.8	29.6	28.2	58.3	70.9	47.3	46.5	47.6	39.8	31.3	48.2	84.3	58.9	85.8	73	59.2	67.2	154.4	224	88.4	92	64.2	90.9	63.6	101.5		14	40.7071	13.8093	14	93.3857	44.9101	6.78433e-05	**
IL22	269.7	462	685.7	763.5	291.6	329.7	367.2	568.6	310.1	183.5	267.7	317.7	361.4	547.6	731.2	598.6	1480.8	1152.5	498.5	687.7	1017.6	987	474.4	443.4	612.2	1073.1	829.4	1220.8		14	409	171.452	14	843.371	317.866	4.05554e-06	**
CCL5	0.8	2.4	3.1	2.7	2.2	3.5	2.2	4.3	3	1.8	2.3	3.2	1.7	2.2	1.2	2.4	4.5	2.4	2.1	4	3.8	5.7	3.2	2.3	3.7	3.9	1.8	3.1		14	2.52857	0.864184	14	3.15	1.20623	0.00268776	**
IL17A	867.7	1252.6	1541.8	1803.5	1353.1	1293.1	1539.5	2301.8	1180.5	815.7	1080.8	1264.9	512.1	1389	722.3	1033.6	1185	1384.9	794	1253.5	1660.6	2500.8	882.6	829.5	1148.1	1032.7	675.6	1339.8		14	1299.72	437.805	14	1174.5	473.641	0.064096
IL17F	622.3	1054.4	1232	2014.5	1108.4	1063	1526.8	1648.4	747.6	700.2	1042.6	954.8	526.5	1059.3	524.9	816	1228.5	1560.5	851.1	597.5	2009.6	1467.6	694.8	825.6	775.5	982	569.5	939.8		14	1092.91	411.994	14	988.779	430.523	0.134779
RORC	18.3	20.9	31.1	60.4	35.6	37.4	39.4	47.8	25.8	35	40.5	35	38.7	41	13.7	15.7	31.4	35.8	34.7	24.7	37.9	47.1	24.3	30.4	39.8	42.6	23.4	49.2		14	36.2071	10.6394	14	32.1929	10.895	0.106594
IL10	17	17.3	25.3	30.2	26	26.2	29.8	57.7	29.7	27.2	32.9	47.3	30.8	42.4	0	0	4.6	0	0	0	0	0	0	0	0	0	0	0		14	31.4143	11.067	14	0.328571	1.2294	1.32276e-07	**
MAF		74.7	93.4	71.8	76.6	68.1	80.3	82.7	78.1	82.9	83.8	73.1	96.2	75.6		0.4	1.7	2.3	0	0	0	0	0	0	0	0	1.2	0		13	79.7923	8.11762	13	0.430769	0.783565	1.30021e-13	**
PTGDS		9.4	8.9	7.5	11.7	9.5	10.9	12.5	9	9	11.7	11.7	12.8	9.7		0	0.1	0	0	0	0	0	0	0	0	0	0	0		13	10.3308	1.64083	13	0.00769231	0.027735	3.36669e-11	**
	C. albicans																													C. albicans
Tm	IFNg-IL-17+														IFNg+IL-17+															IFNg-IL-17+			IFNg+IL-17+
IFNG	500.9	55.6	125.1	0	26.2	532.8	354.7	507.7	64.7	136.3	122	11.2	62.3	86.1	6848.3	6210.2	7038.5	6962.7	7384.4	7909.7	6617.2	7938.6	6326.6	7545.2	4056.6	6006.4	3800.2	5808.7		14	184.686	197.936	14	6460.95	1260.16	4.19502e-11	**
TBX21	1.3	0	0	0	0	2.7	0.7	0.2	0.3	1.4	0	0	0	0	16.1	21.1	52.1	72.1	27.9	38.8	28.4	40.2	27	40.7	56.3	38.1	20.6	37.1		14	0.471429	0.806158	14	36.8929	15.3825	7.99454e-07	**
IL1R1	3.7	0	1.4	0	3.4	1.2	0	2.2	0	0	0	0	0	0	16.7	44.2	41.7	45.3	43.9	71.8	45.3	55.5	51.5	0	76.5	68.3	52.5	58.4		14	0.85	1.34092	14	47.9714	20.2995	1.11427e-06	**
CXCL3	0	0	0	0	0	0	0	0	2.3	0	2.7	0	0	0	95.2	103.3	97.6	155.1	87.7	128.2	104.3	117.3	98	0	118.5	188.8	92.6	132.1		14	0.357143	0.911224	14	108.479	41.7414	2.58695e-07	**
CCL3	1.3	4.9	8.6	4	9.2	4.5	4.8	8.4	8.1	14	7.6	11.8	4.6	4.9	19.2	17	23.5	21.7	16.6	14.8	15.7	17.1	34.6	49.4	20.2	27.9	22.9	13.8		14	6.90714	3.39694	14	22.4571	9.57792	3.84277e-06	**
CSF2	12	20.7	46.8	37.3	25.3	20.5	54.5	61.5	43.1	37.3	22.7	37.4	31.6	47.3	44.3	92.2	84.1	78.8	61.8	54.9	90.1	161.1	130.2	84.8	67.1	105.9	80.6	101.7		14	35.5714	14.2804	14	88.4	30.3134	3.73827e-07	**
IL22	346.6	284.5	516.1	358.4	446.2	298.8	869.3	473.8	215.7	216.4	197.1	424.4	408.8	486.9	916.3	604.9	696.5	1037.3	677.5	566.2	1634.2	1087.4	711.1	513.5	462.5	1326.5	813.8	1175.5		14	395.929	172.382	14	873.086	341.295	2.82589e-06	**
CCL5	0.9	1.4	5.9	2.1	2	3	2.6	4.2	1.5	2.7	2.4	3.1	2.4	3.2	1.2	1.7	5.4	2.9	2.3	3.8	2.3	4	2.8	4.1	3.2	3.8	1.6	3.2		14	2.67143	1.25234	14	3.02143	1.15171	0.0681567	**
IL17A	1191.9	919.6	1444.4	1190.2	820.6	1146	1349	2025.5	646.1	864.3	1119.1	1066.3	664	1328.6	1028.5	1201.1	875.2	1322	847.4	1417.2	887.7	1354.9	940.6	837.5	1278.4	1288.7	810.9	1417.2		14	1126.83	357.537	14	1107.66	237.736	0.828652
IL17F	600.1	676.7	2170.9	1255.9	914.1	905.5	1829.7	2474	660.6	956.5	720.9	826	495	1023.2	574.3	658	1690	1208.9	848.1	764.4	995.5	1473.5	968	1068.2	970.7	1038.7	553.8	1034.4		14	1107.79	613.72	14	989.036	319.537	0.275009
RORC	6.7	13.9	80.2	62.9	30.7	26.4	36.6	64.4	20.1	29.6	40.9	32	32.9	45.5	7.1	14.9	54.2	49.7	24.2	26.4	20.2	44.5	27.8	0.1	38.5	43.6	32.8	49.5		14	37.3429	20.3048	14	30.9643	16.6645	0.081385
IL10	14.9	15.2	44	51.1	31	21.8	72.6	47.8	20.2	19.7	29.7	44.8	33.9	33.4	0	0	0	0	0	0	0	0	0	0.2	0	0	0	0		14	34.2929	16.3569	14	0.0142857	0.0534522	2.80859e-06	**
MAF		67.7	77.7	100.8	72.1	77.1	69.5	97.6	82.9	69.2	75.8	87	91.7	83.2		0	0.7	4.2	0	0	0	0	0	0	0	0	0	0		13	80.9462	10.8291	13	0.376923	1.16487	2.3153e-12	**
PTGDS		11.5	11.7	13.4	11.5	9.9	12.4	11.4	10.8	10	12.5	10	11.3	9.7		0	0	0	0	0	0	0	0	0	0	0	0	0		13	11.2385	1.13324	13	0	0	1.4639e-13	**
