# Supplementary material for: Fungal sensing by dectin-1 directs the non-pathogenic polarization of TH17 cells through balanced type I IFN responses in human DCs
Source: Nat Immunol. 2022 Dec 1;23(12):1735–48. doi: 10.1038/s41590-022-01348-2 (PMC9747615; doi:10.1038/s41590-022-01348-2)
Supplement: Source Data Extended Data Fig. 7 — Statistical source data. [file 41590_2022_1348_MOESM17_ESM.xlsx]

## Sheet: 6a
mRNA expression (norm)		Exp 1	Exp 2	Exp 3	Exp 4	Exp 5	Exp 6	Exp 7	Exp 8	Exp 9	Exp 10	Exp 11	Exp 12	Exp 13	Exp 14	n	Avg	SD	p
																			Two-sided, paired Student's t-test
		curdlan																	compared between untreated and treated samples with same stimulation
IFNG	Untreated	567.54	1568.84	1555.27	1764.15		733.745	939.224	425.143	616.152	899.307		1066.52	761.632	928.768	12	985.524	429.5
	IFNα/βR Ab			6976.7	5765.95	5898.36	3761.57	4725.34	3795.26							6	5153.86	1282.15	0.000673418	**
	rhIFNβ					5031.46	3666.26			2951.04	4535.46					4	4046.06	922.648	0.015679	*
	IL-27 Ab	591.292	1587.16							535.45	1124.54					4	959.609	495.509	0.519929
	rhIL-27	998.83	1515.45							461.568	1186.87					4	1040.68	441.171	0.424474
	TGFβR Ab					5360.81	5066.98	4286.21	3209.34							4	4480.84	961.338	0.01643	*
	rhTGFβ1			1729.83	1690.25			1065.81	531.626				999.592	1138.29	911.431	7	1152.4	427.625	0.190033
	IFNα/βR Ab + rhTGFβ1			1575.13	1771.66			1301.27	556.445							4	1301.13	532.613	0.211206
	αvβ8 Ab												5994.19	4455.38	4641.93	3	5030.5	839.777	0.0097093	**
	αvβ8 Ab + rhTGFβ1												1107.84	1041.4	1119.98	3	1089.74	42.3014	0.133593
TBX21	Untreated	7.26935	5.09158	2.82047	8.70856	7.65391	4.37461	9.83306	12.5403	6.81636	4.61739		8.69643	7.97303	8.70893	13	7.31569	2.60294
	IFNα/βR Ab			17.511	38.4952	25.2926	8.86917	29.4743	40.481							6	26.6872	12.1745	0.00396161	**
	rhIFNβ					20.9805	10.2726			16.7307	25.4507					4	18.3586	6.46028	0.0290576	*
	IL-27 Ab	10.0256	4.81778							6.16559	4.14776					4	6.28918	2.62848	0.702133
	rhIL-27	10.6646	5.31617							6.80235	7.61757					4	7.60016	2.25418	0.163074
	TGFβR Ab					17.982	11.0457	30.7826	34.7102							4	23.6301	11.0181	0.0298732	*
	rhTGFβ1			3.48507	8.2024			8.64548	13.3922				4.93969	11.4916	10.7039	7	8.69433	3.5452	0.807423
	IFNα/βR Ab + rhTGFβ1			3.20813	10.9959			7.0536	14.7533							4	9.00273	4.98056	0.686936
	αvβ8 Ab												26.8975	27.4567	29.9833	3	28.1125	1.64414	0.00205014	**
	αvβ8 Ab + rhTGFβ1												7.52581	7.88777	12.3925	3	9.26869	2.71134	0.637452
IL1R1	Untreated	10.8308	9.02691	0.296921		15.4489	8.51774	17.9915	15.8499	12.6446	3.93746		7.43374	18.1226	15.3751	12	11.2897	5.64884
	IFNα/βR Ab			24.1154	40.9007	69.5708	44.1762	59.5148	60.5715							6	49.8082	16.5639	0.00135181	**
	rhIFNβ					58.6377				45.552	28.0743					3	44.088	15.3342	0.0260955	*
	IL-27 Ab	11.6152	7.56917							14.6564	4.14813					4	9.49722	4.5983	0.628304
	rhIL-27	14.277	11.6568							14.8126	4.86394					4	11.4026	4.57199	0.022376	*
	TGFβR Ab					48.0405	30.3708	56.0375	42.8609							4	44.3274	10.768	0.00336809	**
	rhTGFβ1			0.709506	10.2535			15.6771	24.9549				8.8409	20.9757	11.7914	7	13.3147	8.066	0.506258
	IFNα/βR Ab + rhTGFβ1			0.552941	8.31728			17.8224	13.6319							4	10.0811	7.44833	0.450504
	αvβ8 Ab												41.4567	44.0086	46.4209	3	43.962	2.48244	0.0060904	**
	αvβ8 Ab + rhTGFβ1												6.10929	19.9272	15.4356	3	13.824	7.04851	0.8606
CXCL3	Untreated	24.3582	24.1838		35.6894	33.926	25.6469	28.4744	83.3197	33.1374	15.4443		17.9013	23.049	25.7964	12	30.9106	17.5857
	IFNα/βR Ab			87.3847	98.9395	66.5328	42.7887	73.9534	192.044							6	93.6071	51.882	0.0275072	*
	rhIFNβ					85.349	47.8634			72.3966	132.843					4	84.6131	35.714	0.0698516
	IL-27 Ab	34.9195	35.942							30.3872	24.5269					4	31.4439	5.20496	0.122016
	rhIL-27	24.6248	35.8845							30.278	20.7563					4	27.8859	6.61225	0.339413
	TGFβR Ab					80.1903	47.3424	84.449	154.995							4	91.7443	45.3098	0.0185388	*
	rhTGFβ1			1.12228	35.9653			28.0881	51.8801				17.3231	19.2997	22.3558	7	25.1478	15.9202	0.248938
	IFNα/βR Ab + rhTGFβ1				40.5087			40.9023	54.9853							3	45.4654	8.24678	0.795574
	αvβ8 Ab												86.1013	96.1978	107.887	3	96.7287	10.9026	0.0029652	**
	αvβ8 Ab + rhTGFβ1												19.2121	24.2609	25.699	3	23.0573	3.40682	0.216793
CCL3	Untreated	8.83131	9.19094	6.53259	7.40521	8.29946	8.36859	11.613	14.1149	11.1947	9.4261		12.6118	10.7103	13.28	13	10.1215	2.33654
	IFNα/βR Ab			10.7843	13.5814	11.7732	16.6462	15.1148	15.5863							6	13.9144	2.28875	0.00555979	**
	rhIFNβ					18.544	13.5993			13.2663	11.4792					4	14.2222	3.02785	0.0849321
	IL-27 Ab	8.16722	4.80153							9.78331	7.08662					4	7.45967	2.09004	0.0718677
	rhIL-27	12.6193	7.68992							9.16939	6.82332					4	9.07548	2.55339	0.718054
	TGFβR Ab					12.8766	12.1601	18.8065	18.8847							4	15.682	3.66489	0.00618883	**
	rhTGFβ1			7.87693	19.9053			11.609	14.616				13.9774	10.5588	11.2529	7	12.8281	3.83482	0.327603
	IFNα/βR Ab + rhTGFβ1			5.75519	24.8828			10.7919	19.4395							4	15.2173	8.57057	0.306192
	αvβ8 Ab												22.2746	17.7474	22.9168	3	20.9796	2.81751	0.00969925	**
	αvβ8 Ab + rhTGFβ1												10.2543	9.79883	8.36406	3	9.4724	0.986496	0.145108
CSF2	Untreated	40.5905	46.9533	62.3218	57.92	58.7874	43.4532	52.3743	52.4768	42.878	56.1486		46.4481	50.4049	44.6789	13	50.4181	6.90155
	IFNα/βR Ab			82.2729	96.4451	76.3674	57.3952	60.0749	80.0293							6	75.4308	14.6391	0.0052924	**
	rhIFNβ					68.5906	64.5785			59.5032	94.914					4	71.8966	15.789	0.0397648	*
	IL-27 Ab	50.8405	49.6708							43.6232	49.4004					4	48.3837	3.23464	0.652418
	rhIL-27	56.7567	55.2138							37.2032	60.6786					4	52.4631	10.4301	0.28949
	TGFβR Ab					64.0378	55.3254	56.0228	77.4058							4	63.1979	10.2637	0.0993703
	rhTGFβ1			72.9575	62.0397			50.2006	50.2871				50.1734	45.3086	45.0519	7	53.717	10.1812	0.525993
	IFNα/βR Ab + rhTGFβ1			48.5811	54.7027			45.5127	48.1157							4	49.2281	3.89151	0.0582343
	αvβ8 Ab												61.8162	59.3272	55.8049	3	58.9828	3.02044	0.0247239	*
	αvβ8 Ab + rhTGFβ1												44.6155	50.0167	43.2682	3	45.9668	3.57141	0.105904
IL22	Untreated	357.457	496.918	433.689	496.973	410.896	186.269	381.653	651.367	457.938	754.332		443.071	457.332	460.659	13	460.658	135.696
	IFNα/βR Ab			712.028	769.306	530.782	271.986	552.215	930.44							6	627.793	228.227	0.0024116	**
	rhIFNβ					445.715	369.951			681.451	931.489					4	607.152	253.667	0.0331256	*
	IL-27 Ab	546.705	376.167							522.022	715.003					4	539.974	138.847	0.750874
	rhIL-27	655.971	500.286							489.347	699.012					4	586.154	107.015	0.440954
	TGFβR Ab					346.179	281.735	465.84	847.912							4	485.416	253.416	0.243763
	rhTGFβ1			489.474	445.678			364.458	594.128				447.976	388.039	419.433	7	449.884	75.7681	0.179372
	IFNα/βR Ab + rhTGFβ1			366.139	569.74			278.751	516.407							4	432.759	134.061	0.293347
	αvβ8 Ab												631.494	807.666	728.517	3	722.559	88.2369	0.028918	*
	αvβ8 Ab + rhTGFβ1												430.207	454.206	434.517	3	439.643	12.7944	0.169876
CCL5	Untreated	2.24507	4.35076	2.49069	2.94846	3.15227	1.36642	2.98485	3.64114	2.23546	2.58806		3.67106	2.53396	2.98586	13	2.86108	0.75997
	IFNα/βR Ab			2.27948	6.01642	3.30275	1.72246	3.54338	5.30325							6	3.69462	1.67612	0.12146
	rhIFNβ					2.92522	2.16429			1.77555	3.3887					4	2.56344	0.728475	0.543202
	IL-27 Ab	2.35832	3.80899							1.72444	2.46442					4	2.58904	0.876468	0.191447
	rhIL-27	2.87272	4.64496							1.40452	2.69843					4	2.90516	1.332	0.882362
	TGFβR Ab					2.80836	1.46025	3.76278	3.4138							4	2.8613	1.01385	0.784969
	rhTGFβ1			2.49973	5.08424			3.22217	3.27499				2.65037	2.36427	2.60194	7	3.09967	0.942921	0.872293
	IFNα/βR Ab + rhTGFβ1			2.33117	3.60807			2.5564	2.94902							4	2.86117	0.559573	0.632668
	αvβ8 Ab												3.14794	3.14914	3.00308	3	3.10005	0.0839848	0.92189
	αvβ8 Ab + rhTGFβ1												3.34597	2.60107	2.67979	3	2.87561	0.409241	0.27875
IL17A	Untreated	1239.97	1089.51	1253.87	1684.37	1274.27	609.516	1188.23	1335.74	538.528	1417.02		1473.33	993.812	1242.08	13	1180.02	319.181
	IFNα/βR Ab			1155.33	3173.34	1057.52	629.958	872.373	1166.7							6	1342.54	919.549	0.68838
	rhIFNβ					877.711	793.289			415.846	1270.39					4	839.308	350.591	0.385185
	IL-27 Ab	1589.89	1221.09							451.627	1303.36					4	1141.49	486.317	0.562541
	rhIL-27	1288.6	1435.19							673.16	1200.95					4	1149.47	331.921	0.549279
	TGFβR Ab					791.938	652.772	1115.14	1453.53							4	1003.35	357.192	0.514611
	rhTGFβ1			1161.98	2252.01			1054.51	1275.55				1117.81	1159.48	1117	7	1305.48	422.781	0.967544
	IFNα/βR Ab + rhTGFβ1			1208.75	1864.03			1011.7	1324.9							4	1352.34	364.798	0.868913
	αvβ8 Ab												1371.24	1190.45	1085.65	3	1215.78	144.47	0.868276
	αvβ8 Ab + rhTGFβ1												1061.74	1164.03	1188.68	3	1138.15	67.3134	0.62062
IL17F	Untreated	768.544	1189.86	1374.16	1156.24	863.999	748.93	855.433	960.206	540.677	970.938		784.176	848.689	949.994	13	923.988	217.319
	IFNα/βR Ab			1264.54	1852.31	921.618	823.326	1023.91	897.94							6	1130.61	385.335	0.30002
	rhIFNβ					896.302	754.095			529.857	1119.32					4	824.893	247.551	0.311028
	IL-27 Ab	1102.47	826.302							515.631	1262.54					4	926.736	327.996	0.739053
	rhIL-27	950.965	862.887							524.522	914.92					4	813.323	195.899	0.640916
	TGFβR Ab					665.87	768.29	830.491	824.055							4	772.176	76.1756	0.187348
	rhTGFβ1			1650.84	1178.66			788.624	908.405				794.687	918.837	1072.67	7	1044.67	302.389	0.264145
	IFNα/βR Ab + rhTGFβ1			995.217	1624.13			701.042	1093.81							4	1103.55	385.074	0.931781
	αvβ8 Ab												829.08	911.761	808.732	3	849.858	54.5669	0.880704
	αvβ8 Ab + rhTGFβ1												853.598	864.984	980.241	3	899.608	70.0624	0.135642
RORC	Untreated	41.1607	35.1724	31.0728	30.2754	29.3269	30.9829	38.6724	31.4287	36.6427	44.5786		35.7311	34.8504	29.1454	13	34.5416	4.80313
	IFNα/βR Ab			24.8191	99.0836	28.5223	37.6021	39.8788	34.7979							6	44.1173	27.5107	0.337518
	rhIFNβ					33.0428	39.2216			38.7769	38.8703					4	37.4779	2.96296	0.522897
	IL-27 Ab	45.9207	29.7613							30.4066	34.6196					4	35.177	7.47938	0.273544
	rhIL-27	47.1203	36.657							36.9746	40.3665					4	40.2796	4.85968	0.69858
	TGFβR Ab					27.279	33.2162	38.7161	33.7527							4	33.241	4.68275	0.582443
	rhTGFβ1			30.7393	53.0177			37.2207	35.1362				32.0155	27.9373	34.1778	7	35.7492	8.19834	0.486875
	IFNα/βR Ab + rhTGFβ1			29.1922	55.4659			36.1857	43.5083							4	41.088	11.2268	0.299893
	αvβ8 Ab												29.7875	36.2023	36.9285	3	34.3061	3.93005	0.81362
	αvβ8 Ab + rhTGFβ1												33.94	37.9621	32.4894	3	34.7972	2.83526	0.451112
IL10	Untreated	19.6686	23.256	19.2793	22.1517	21.2516	17.1035	24.753	33.7249	24.8505	35.2798		27.3909	21.659	25.1673	13	24.272	5.32767
	IFNα/βR Ab			0.00013272	5.04399	7.63156	12.8991	6.75573	12.3759							6	7.45107	4.81168	0.00156763	**
	rhIFNβ					8.53929	0.0228019			11.0739	5.38552					4	6.25537	4.76221	0.018808	*
	IL-27 Ab	21.2089	21.4169							26.1114	29.225					4	24.4905	3.88411	0.523545
	rhIL-27	16.026	17.0974							23.8477	27.6838					4	21.1637	5.55717	0.050464
	TGFβR Ab					6.01241	11.2376	7.3109	13.1461							4	9.42674	3.32901	0.0185738	*
	rhTGFβ1			17.8222	32.766			22.9689	34.4766				28.6345	25.5217	25.9902	7	26.8829	5.70685	0.256089
	IFNα/βR Ab + rhTGFβ1			11.1511	44.31			21.8529	28.9533							4	26.5668	13.909	0.833579
	αvβ8 Ab												3.98862	5.3226	4.7045	3	4.6719	0.667588	0.0102687	*
	αvβ8 Ab + rhTGFβ1												30.7466	28.6897	23.7644	3	27.7336	3.58799	0.344772
MAF	Untreated	45.1341	53.2366	62.5725	60.1669	61.627	64.771	67.1751	60.7606	72.488	60.2103		68.9413	65.7653	76.7066	13	63.0427	8.05601
	IFNα/βR Ab			13.6724	19.5442	19.9375	21.1628	20.0706	15.6517							6	18.3399	2.96575	3.90997e-07	**
	rhIFNβ					11.9847	18.1525			14.9078	18.1514					4	15.7991	2.96737	0.0006428	**
	IL-27 Ab	54.6696	54.3813							80.3075	64.0402					4	63.3497	12.1631	0.0607287
	rhIL-27	58.5008	47.9431							82.9631	60.6406					4	62.5119	14.7206	0.354697
	TGFβR Ab					19.6252	20.4953	8.15948	6.12163							4	13.6004	7.51385	0.00116941	**
	rhTGFβ1			63.5255	64.7861			67.1676	63.1998				77.4714	65.7197	68.5484	7	67.2027	4.9133	0.561552
	IFNα/βR Ab + rhTGFβ1			58.0943	71.3658			61.2677	57.4841							4	62.053	6.42627	0.886715
	αvβ8 Ab												17.1115	17.9519	13.1814	3	16.0816	2.54661	0.00742439	**
	αvβ8 Ab + rhTGFβ1												61.9862	77.7827	62.4745	3	67.4145	8.98248	0.733737
PTGDS	Untreated	9.86781	6.92424	8.0387	9.11879	6.74819	6.26505	9.04363	9.44457	9.84614	7.31197		9.75446	10.0173	7.59599	13	8.45976	1.35698
	IFNα/βR Ab			2.41004	2.57228	2.61128	2.18185	3.2164	1.98391							6	2.49596	0.425771	0.000145888	**
	rhIFNβ					3.06482	2.06855			3.55665	2.83286					4	2.88072	0.61986	0.00376363	**
	IL-27 Ab	10.5561	7.60248							9.31592	6.9736					4	8.61203	1.63081	0.727212
	rhIL-27	8.95369	7.38475							9.34545	7.70153					4	8.34636	0.950005	0.704206
	TGFβR Ab					2.18228	2.6869	2.00721	2.86347							4	2.43496	0.405757	0.0069911	**
	rhTGFβ1			8.1496	9.76144			8.06442	10.1985				12.547	10.0556	8.14086	7	9.55963	1.62563	0.245114
	IFNα/βR Ab + rhTGFβ1			7.75462	7.59179			8.02198	11.8417							4	8.80253	2.03389	0.908673
	αvβ8 Ab												1.88565	3.94252	2.66371	3	2.83063	1.03854	0.017954	*
	αvβ8 Ab + rhTGFβ1												10.6156	10.6451	7.18118	3	9.48062	1.99143	0.457727
		C. albicans
IFNG	Untreated	750.251	1693.91	2419.6	3028.71	1856.4	1876.53	908.328	471.684	933.244	783.86	1276.95	1191.48	1155.31	1046.34	14	1385.19	711.322
	IFNα/βR Ab			5773.67	8653.66	5355.2	4263.42	5510.86	6311.82							6	5978.1	1473.65	0.000647937	**
	rhIFNβ					4725.6	3534.75			4251.31	3946.3					4	4114.49	502.181	0.0052791	**
	IL-27 Ab	1030.75	1989.34							942.651	612.085					4	1143.71	591.862	0.4271
	rhIL-27	1631.95	1438.83							817.67	824.227					4	1178.17	419.957	0.626582
	TGFβR Ab					5050.39	5821.47	4568.75	3655.01							4	4773.91	906.985	0.000331706	**
	rhTGFβ1			1962.16	1987.59			1355.24	435.747			1290.13	1198.47	1013.8	974.145	8	1277.16	514.856	0.330662
	IFNα/βR Ab + rhTGFβ1			2514.32	2137.37			939.641	806.205							4	1599.38	854.583	0.715946
	αvβ8 Ab											6176.44	5178.19	5393.9	4279.47	4	5257	780.148	0.00128291	**
	αvβ8 Ab + rhTGFβ1											969.407	916.73	868.779	1017.07	4	942.997	64.2465	0.0415016
TBX21	Untreated	9.59408	5.53779	3.4862	12.0418	7.50889	8.12762	16.0623	13.8167	6.32956	8.34442	8.18297	7.16868	7.33349	8.44853	14	8.71307	3.29996
	IFNα/βR Ab			18.5206	43.7228	17.7699	16.6683	27.018	28.5859							6	25.3809	10.2983	0.00703177	**
	rhIFNβ					21.7334	15.8232			15.9233	26.4568					4	19.9842	5.12379	0.0131685	*
	IL-27 Ab	7.41506	5.21823							4.3314	7.87302					4	6.20943	1.70593	0.0855043
	rhIL-27	12.6405	10.582							7.84012	8.01679					4	9.76984	2.28743	0.135025
	TGFβR Ab					16.0199	22.3838	23.752	30.3033							4	23.1148	5.85813	0.0121485	**
	rhTGFβ1			5.79096	12.8337			7.41758	11.4584			8.01499	7.09469	7.35671	9.7437	8	8.71384	2.41252	0.50356
	IFNα/βR Ab + rhTGFβ1			5.8475	11.5343			6.58483	6.77255							4	7.6848	2.59722	0.276166
	αvβ8 Ab											20.9311	27.2157	33.6524	26.4001	4	27.0498	5.21163	0.00633367	**
	αvβ8 Ab + rhTGFβ1											7.88413	5.85192	9.78685	10.4	4	8.48073	2.05396	0.49463
IL1R1	Untreated	11.2858	14.1726	1.46503	10.6763	17.8375	8.88118	20.8383	19.5204	12.2536	9.3012	4.21995	5.2331	16.6774	11.597	14	11.7114	5.75784
	IFNα/βR Ab			33.9002	49.2207	48.4536	61.1854	49.4814	56.2517							6	49.7488	9.23355	0.000138327	**
	rhIFNβ					36.7838	37.9592			37.6889	56.3878					4	42.2049	9.46857	0.015383	*
	IL-27 Ab	12.3721	21.358							14.1005	8.1599					4	13.9976	5.50477	0.293117
	rhIL-27	14.3683	22.4784							17.1351	8.47274					4	15.6137	5.83049	0.135343
	TGFβR Ab					43.7885	61.5561	68.1432	46.548							4	55.0089	11.7312	0.0114679	**
	rhTGFβ1			0.335136	5.98848			13.0926	17.3033			3.80407	6.18156	19.2217	10.4204	8	9.5434	6.64317	0.172431
	IFNα/βR Ab + rhTGFβ1			1.50259	9.03606			15.9348	20.3494							4	11.7057	8.24276	0.345311
	αvβ8 Ab											49.295	46.8648	43.3933	48.4095	4	46.9906	2.59999	0.00254355	**
	αvβ8 Ab + rhTGFβ1											7.22177	6.63703	15.0167	11.3618	4	10.0593	3.91733	0.57813
CXCL3	Untreated	23.2816	18.7471	0.789121	29.9755	32.9088		39.0731	49.1449	33.6586	17.0621	27.3981	23.3035	16.4806	26.8115	13	26.0488	11.9189
	IFNα/βR Ab			61.1847	144.402	73.0588	43.3659	88.8983	137.256							6	91.3609	41.17	0.00653368	**
	rhIFNβ					69.2396	49.4865			68.9589	118.011					4	76.4241	29.2261	0.117814
	IL-27 Ab	24.1915	35.9554							25.5342	21.5921					4	26.8183	6.30737	0.538896
	rhIL-27	30.0617	42.489							31.3003	23.9312					4	31.9455	7.73216	0.205998
	TGFβR Ab					55.6598	51.7197	101.651	139.941							4	87.243	41.8095	0.0968848
	rhTGFβ1			0.289794	25.8175			36.0716	86.8643			23.2789	21.8913	29.2064	21.8574	8	30.6596	24.9141	0.464327
	IFNα/βR Ab + rhTGFβ1			3.38371	31.0096			47.0347	57.5481							4	34.744	23.5832	0.0753061
	αvβ8 Ab											79.6586	93.8889	102.528	76.7262	4	88.2003	12.1415	0.0046798	*
	αvβ8 Ab + rhTGFβ1											32.8629	31.0127	22.2005	24.0792	4	27.5388	5.19231	0.17895
CCL3	Untreated	13.7841	6.40422	7.94278	12.6557	14.668	17.7581	11.3015	17.0532	10.7088	8.2044	10.2248	16.248	9.08939	11.4226	14	11.9618	3.54898
	IFNα/βR Ab			11.6292	25.4616	23.2186	21.3781	15.5807	22.5121							6	19.9634	5.25339	0.00763843	**
	rhIFNβ					25.1796	25.7405			14.993	13.3237					4	19.8092	6.56454	0.016172	*
	IL-27 Ab	14.176	8.07054							12.6145	6.77479					4	10.409	3.54638	0.467644
	rhIL-27	23.0311	10.7589							10.0499	7.07533					4	12.7288	7.05112	0.312349
	TGFβR Ab					22.7862	25.2854	14.9141	23.5056							4	21.6228	4.59419	0.00762599	**
	rhTGFβ1			9.64728	20.4503			11.9869	17.1867			10.3609	15.4347	8.1965	11.5392	8	13.1003	4.19733	0.303714
	IFNα/βR Ab + rhTGFβ1			10.2569	18.3361			10.3056	12.8774							4	12.944	3.79738	0.761393
	αvβ8 Ab											20.1518	23.9301	16.0023	18.0065	4	19.5227	3.39182	0.00193554	**
	αvβ8 Ab + rhTGFβ1											11.5669	13.5465	8.00134	11.8194	4	11.2335	2.32746	0.602859
CSF2	Untreated	45.7322	28.4463	72.1423	85.4817	54.8757	37.8332	34.899	63.8869	43.5816	56.9205	44.2655	46.014	49.8647	38.4035	14	50.1677	15.4339
	IFNα/βR Ab			81.9664	100.212	92.172	40.3238	65.3188	80.8105							6	76.8006	21.3987	0.0170957	*
	rhIFNβ					34.5802	37.5352			60.265	99.156					4	57.8841	29.8115	0.521905
	IL-27 Ab	40.4716	39.1873							44.5387	69.3327					4	48.3826	14.1518	0.341145
	rhIL-27	65.3822	39.4396							48.0688	53.7044					4	51.6488	10.8737	0.198833
	TGFβR Ab					60.177	49.8727	49.9301	90.9468							4	62.7316	19.4238	0.046881	*
	rhTGFβ1			56.3286	116.336			43.3405	37.3244			39.6892	36.5724	48.4337	41.6849	8	52.4638	26.6062	0.763197
	IFNα/βR Ab + rhTGFβ1			55.4793	103.604			44.39	52.3828							4	63.9641	26.8366	0.987756
	αvβ8 Ab											64.0115	84.3054	70.7168	68.924	4	71.9894	8.68615	0.00826275	**
	αvβ8 Ab + rhTGFβ1											48.7074	42.9132	40.5188	42.0038	4	43.5358	3.5862	0.755291
IL22	Untreated	664.432	332.694	911.26	587.415	423.607	236.009	269.079	702.745	552.082	688.471	418.271	487.239	385.953	381.858	14	502.937	190.885
	IFNα/βR Ab			1112.83	1034.48	565.579	297.028	424.411	926.322							6	726.776	342.239	0.0122759	*
	rhIFNβ					535.238	305.602			726.837	917.367					4	621.261	261.957	0.0250213	*
	IL-27 Ab	681.473	494.094							524.177	743.639					4	610.846	120.782	0.292718
	rhIL-27	762.087	505.826							534.955	701.567					4	626.109	125.114	0.218701
	TGFβR Ab					399.978	331.214	489.192	953.618							4	543.5	280.957	0.11982
	rhTGFβ1			919.966	519.284			340.585	565.505			425.504	551.199	487.008	478.239	8	535.911	171.107	0.566305
	IFNα/βR Ab + rhTGFβ1			917.916	479.993			291.521	767.164							4	614.149	281.528	0.93057
	αvβ8 Ab											847.953	703.56	660.54	672.299	4	721.088	86.5029	0.00679285	**
	αvβ8 Ab + rhTGFβ1											462.693	457.335	544.067	503.175	4	491.817	40.3991	0.177108
CCL5	Untreated	2.61837	3.46335	2.82886	4.9028	1.85684	2.10146	2.91347	3.98601	1.54428	2.84609	4.33123	3.34314	2.87143	2.57514	14	3.01303	0.933626
	IFNα/βR Ab			1.77034	4.66335	2.81017	2.48383	3.7621	3.05299							6	3.09046	1.01151	0.983466
	rhIFNβ					2.83261	2.46525			1.90744	3.36234					4	2.64191	0.612657	0.0313876	*
	IL-27 Ab	2.22807	3.74252							1.94414	2.63105					4	2.63645	0.789405	0.929015
	rhIL-27	2.0171	3.07198							1.56016	3.3508					4	2.50001	0.850003	0.661632
	TGFβR Ab					2.65803	2.85853	3.52472	4.32852							4	3.34245	0.754579	0.00897386	**
	rhTGFβ1			2.33246	3.42854			2.88973	3.03863			3.575	3.65218	2.87558	2.84799	8	3.08001	0.445012	0.128267
	IFNα/βR Ab + rhTGFβ1			2.89343	3.28396			2.52148	3.37119							4	3.01751	0.390525	0.169516
	αvβ8 Ab											3.53049	3.63934	3.54728	2.96548	4	3.42065	0.307192	0.693953
	αvβ8 Ab + rhTGFβ1											3.99806	3.05713	3.01958	2.65006	4	3.18121	0.57471	0.479217
IL17A	Untreated	1118.13	1120.33	1534.94	1872.39	807.992	852.817	1257.65	1232.79	595.602	1215.97	1283.36	1296.74	1163.03	971.499	14	1165.94	313.19
	IFNα/βR Ab			877.825	1848.1	964.065	652.814	970.599	1269.31							6	1097.12	417.811	0.228505
	rhIFNβ					911.495	734.748			777.736	1316.16					4	935.036	264.997	0.375719
	IL-27 Ab	928.865	1883.07							746.712	1154.02					4	1178.17	498.589	0.489767
	rhIL-27	1010.99	1022.14							594.911	1192.53					4	955.142	254.117	0.120199
	TGFβR Ab					727.743	751.085	836.007	1305.94							4	905.195	271.186	0.291713
	rhTGFβ1			1161.16	1563.47			1064.72	1481.26			1141.6	1207.68	996.008	1174.12	8	1223.75	197.219	0.232579
	IFNα/βR Ab + rhTGFβ1			1232.87	1181.51			1103.4	1542.34							4	1265.03	192.384	0.385642
	αvβ8 Ab											1306.73	1240.79	1186.69	1127.03	4	1215.31	76.6379	0.464375
	αvβ8 Ab + rhTGFβ1											1134.57	1104.76	1246.56	1087.39	4	1143.32	71.5291	0.684047
IL17F	Untreated	1149.05	834.382	1570.47	2378.57	1259.88	889.612	779.562	1096.92	593.054	1003.71	622.759	869.667	984.873	1054.35	14	1077.63	452.087
	IFNα/βR Ab			1063.83	1814.27	719.687	715.471	719.721	1219.08							6	1042.01	434.189	0.0598167
	rhIFNβ					873.857	797.235			462.506	1000.95					4	783.638	229.983	0.159707
	IL-27 Ab	846.384	873.15							493.978	1216.98					4	857.623	295.376	0.754167
	rhIL-27	917.486	751.63							415.727	999.57					4	771.103	258.39	0.0909226
	TGFβR Ab					611.434	947.203	948.685	931.043							4	859.591	165.631	0.476667
	rhTGFβ1			1505.11	2176.85			978.761	774.45			648.948	772.933	893.503	966.736	8	1089.66	509.114	0.182364
	IFNα/βR Ab + rhTGFβ1			2093.48	1462.8			995.679	1157.72							4	1427.42	484.432	0.931628
	αvβ8 Ab											706.325	813.555	841.295	905.165	4	816.585	82.9127	0.309265
	αvβ8 Ab + rhTGFβ1											734.764	788.144	887.839	952.627	4	840.844	97.8677	0.474146
RORC	Untreated	34.1264	31.7264	31.6674	66.5108	24.8892	26.5139	31.2391	37.9054	35.0921	47.4649	38.1226	37.2478	30.5137	32.5928	14	36.1152	10.3442
	IFNα/βR Ab			17.4544	61.9781	23.2787	25.3212	46.4986	35.3009							6	34.972	16.7275	0.718539
	rhIFNβ					23.6691	23.9226			37.757	44.9718					4	32.5801	10.5627	0.513654
	IL-27 Ab	32.8217	31.4555							33.063	45.9602					4	35.8251	6.79371	0.0404871
	rhIL-27	33.8288	23.7329							33.2502	42.6507					4	33.3656	7.72941	0.115437
	TGFβR Ab					20.9142	27.028	36.6944	34.2704							4	29.7267	7.16795	0.864328
	rhTGFβ1			27.7305	43.0704			56.2549	42.2536			29.4975	37.4963	32.3113	38.5289	8	38.3929	9.15311	0.973389
	IFNα/βR Ab + rhTGFβ1			33.1913	45.7701			39.0527	36.3997							4	38.6035	5.34511	0.636169
	αvβ8 Ab											39.7888	25.283	32.9204	32.9843	4	32.7441	5.9269	0.618617
	αvβ8 Ab + rhTGFβ1											33.1183	31.3963	33.3024	34.2069	4	33.006	1.17383	0.520364
IL10	Untreated	26.7033	20.8666	54.1527	37.0097	16.2346	12.6796	23.4721	31.253	25.6729	27.7157	25.0289	31.1507	26.7068	23.6529	14	27.3071	9.84505
	IFNα/βR Ab			0.000256288	7.19642	11.7813	6.85941	8.59013	12.7142							6	7.85696	4.53189	0.037695	*
	rhIFNβ					10.5881	7.58055			9.6247	14.6675					4	10.6152	2.97836	0.0352265	*
	IL-27 Ab	25.5928	21.5688							26.9868	35.2211					4	27.3424	5.73284	0.343321
	rhIL-27	23.3159	16.7912							36.8078	37.3659					4	28.5702	10.1911	0.475179
	TGFβR Ab					8.01784	0.00949991	8.58716	9.37019							4	6.49617	4.35984	0.0149137	*
	rhTGFβ1			45.0773	30.435			20.6135	28.0948			23.8736	33.9906	27.5138	22.8511	8	29.0562	7.77239	0.110331
	IFNα/βR Ab + rhTGFβ1			53.9345	22.7686			25.6602	31.7126							4	33.519	14.1113	0.493415
	αvβ8 Ab											7.4824	3.83652	4.46687	4.446	4	5.05795	1.64253	0.00209219	**
	αvβ8 Ab + rhTGFβ1											25.8808	30.4799	26.1647	27.7365	4	27.5655	2.10741	0.461901
MAF	Untreated	54.9283	51.5453	58.0364	60.2426	61.0476	53.4172	20.5877	66.5235	76.5244	61.1655	71.8577	69.5135	68.8415	69.2971	14	60.252	13.6175
	IFNα/βR Ab			16.5665	12.6106	10.4319	13.1626	18.6798	19.5482							6	15.1666	3.64602	0.00364587	**
	rhIFNβ					15.6033	13.9451			15.0546	20.0953					4	16.1746	2.70333	0.00261706	**
	IL-27 Ab	63.3351	53.1899							69.9046	67.1925					4	63.4055	7.32445	0.526096
	rhIL-27	56.8653	54.1426							72.2527	58.7341					4	60.4987	8.05962	0.766802
	TGFβR Ab					13.9507	12.7732	7.55749	11.8779							4	11.5398	2.78729	0.0233804	*
	rhTGFβ1			61.5174	65.1952			59.5454	57.9506			56.1045	69.3488	72.6729	74.23	8	64.5706	6.8894	0.506433
	IFNα/βR Ab + rhTGFβ1			59.6842	63.5596			56.7931	70.8584							4	62.7238	6.0905	0.2638
	αvβ8 Ab											15.5822	14.6249	15.2173	15.1329	4	15.1393	0.394509	2.54446e-06	**
	αvβ8 Ab + rhTGFβ1											66.6526	68.4521	65.2322	72.8762	4	68.3032	3.32113	0.471923
PTGDS	Untreated	9.45246	7.34354	9.62609	7.78501	7.26305	7.29698	8.32922	8.78338	9.03547	7.8477	9.39252	11.2237	9.16163	7.82492	14	8.59755	1.13674
	IFNα/βR Ab			2.60921	3.51424	3.04964	2.24441	0.390202	2.88231							6	2.44834	1.09448	0.000244677	**
	rhIFNβ					2.70797	2.29039			2.46446	2.34571					4	2.45213	0.185375	0.00110606	**
	IL-27 Ab	10.3925	6.48113							8.99497	8.87521					4	8.68594	1.62325	0.593763
	rhIL-27	8.39681	6.94795							8.90123	7.6243					4	7.96757	0.858956	0.118376
	TGFβR Ab					3.21701	3.18785	3.55862	2.96031							4	3.23095	0.246757	0.00146282	**
	rhTGFβ1			9.41325	7.64859			10.7095	12.218			10.0552	10.0949	9.45576	9.32235	8	9.86469	1.30479	0.154086
	IFNα/βR Ab + rhTGFβ1			8.60611	9.02424			8.83019	10.5277							4	9.24705	0.870675	0.381519
	αvβ8 Ab											2.50648	3.29817	1.86467	2.58292	4	2.56306	0.586439	0.00126717	**
	αvβ8 Ab + rhTGFβ1											10.8966	9.94358	11.0217	9.421	4	10.3207	0.769154	0.300599

## Sheet: 6b
mRNA expression (norm)			Exp 1	Exp 2	Exp 3	n	Avg	SD	p							p
									Two-sided, paired Student's t-test							Two-sided, paired Student's t-test
			Curdlan						compared between eGFP- and eGFP+ cells with same stimulation							compared between untreated and rhTGFb1-treated eGFP+ cells
IFNG	eGFP- cells	Untreated	1108.2	1158.9	1531.2	3	1266.1	230.979
		rhTGFβ1	885.5	1092	1287.9	3	1088.47	201.223
	eGFP+ cells	Untreated	4887.3	5316.1	4733.1	3	4978.83	302.086	0.00555043	**
		rhTGFβ1	1092.1	801.5	1237.5	3	1043.7	221.993								0.00585225	**
TBX21	eGFP- cells	Untreated	9.7	9.7	11.2	3	10.2	0.866025
		rhTGFβ1	10.5	9.4	14.7	3	11.5333	2.79702
	eGFP+ cells	Untreated	32	25.4	31.6	3	29.6667	3.70045	0.0100017	*
		rhTGFβ1	11.7	10.1	14.7	3	12.1667	2.33524								0.00702194	**
IL1R1	eGFP- cells	Untreated	12.6	18.5	15.5	3	15.5333	2.95014
		rhTGFβ1	14.5	20	15.5	3	16.6667	2.92973
	eGFP+ cells	Untreated	51.8	55.8	57.7	3	55.1	3.01164	0.001297	**
		rhTGFβ1	12.8	16.2	18.8	3	15.9333	3.00888								3.11439e-05	**
CXCL3	eGFP- cells	Untreated	45.4	32.6	27.2	3	35.0667	9.34737
		rhTGFβ1	44.7	37.7	28.6	3	37	8.07279
	eGFP+ cells	Untreated	80.9	87.4	84.2	3	84.1667	3.25013	0.0188036	*
		rhTGFβ1	41.7	41.5	32.8	3	38.6667	5.08167								0.00595689	**
CCL3	eGFP- cells	Untreated	11.6	8	11.9	3	10.5	2.17025
		rhTGFβ1	10.1	7.5	11.2	3	9.6	1.9
	eGFP+ cells	Untreated	14.1	15.6	15.8	3	15.1667	0.929157	0.0918659
		rhTGFβ1	12	8.4	10	3	10.1333	1.8037								0.0804812
CSF2	eGFP- cells	Untreated	40.2	29.1	24.8	3	31.3667	7.94628
		rhTGFβ1	32.8	36.7	34.2	3	34.5667	1.97569
	eGFP+ cells	Untreated	61.4	61	50.6	3	57.6667	6.12318	0.0136013	*
		rhTGFβ1	40.2	31.3	30.4	3	33.9667	5.41695								0.0157894	*
IL22	eGFP- cells	Untreated	294.2	214.1	193.3	3	233.867	53.2752
		rhTGFβ1	287.2	281.2	210.4	3	259.6	42.7139
	eGFP+ cells	Untreated	569.8	588.6	639.6	3	599.333	36.1167	0.0178434	*
		rhTGFβ1	280.8	264.4	292.7	3	279.3	14.2095								0.00275855	**
CCL5	eGFP- cells	Untreated	3	2.7	3.8	3	3.16667	0.568624
		rhTGFβ1	2.5	3.5	3.1	3	3.03333	0.503322
	eGFP+ cells	Untreated	3.5	2.9	3.8	3	3.4	0.458258	0.249521
		rhTGFβ1	3.2	2.3	2.3	3	2.6	0.519615								0.156726
IL17A	eGFP- cells	Untreated	1175.2	1359.7	1091.4	3	1208.77	137.263
		rhTGFβ1	1099.2	1121.2	1213	3	1144.47	60.3624
	eGFP+ cells	Untreated	1096.6	1020.9	1234.1	3	1117.2	108.083	0.578123
		rhTGFβ1	1114.6	1178.7	1101.2	3	1131.5	41.4219								0.8804
IL17F	eGFP- cells	Untreated	876.9	892.3	1103.9	3	957.7	126.847
		rhTGFβ1	870.5	939	1016.1	3	941.867	72.8423
	eGFP+ cells	Untreated	744.1	808.5	875.3	3	809.3	65.6037	0.0732011
		rhTGFβ1	741.7	925.1	1005.9	3	890.9	135.38								0.1928
RORC	eGFP- cells	Untreated	39.8	45.1	37	3	40.6333	4.1138
		rhTGFβ1	35.2	44.9	31	3	37.0333	7.12905
	eGFP+ cells	Untreated	31.3	32.8	34.4	3	32.8333	1.55027	0.109758
		rhTGFβ1	33	42.7	24.9	3	33.5333	8.91198								0.912306
IL10	eGFP- cells	Untreated	24.7	25.1	26	3	25.2667	0.665833
		rhTGFβ1	25.8	20.5	26.8	3	24.3667	3.38575
	eGFP+ cells	Untreated	6.4	6.6	7.9	3	6.96667	0.814453	3.98117e-05	**
		rhTGFβ1	23.5	23.6	22.9	3	23.3333	0.378594								0.00174174	**
MAF	eGFP- cells	Untreated	72.6	64.7	77.6	3	71.6333	6.5041
		rhTGFβ1	57.2	67.1	64.3	3	62.8667	5.10327
	eGFP+ cells	Untreated	20.6	12.7	8.3	3	13.8667	6.23244	0.00981888	**
		rhTGFβ1	67.1	67	71.5	3	68.5333	2.5697								0.00769833	**
PTGDS	eGFP- cells	Untreated	9.3	9.9	10.6	3	9.93333	0.650641
		rhTGFβ1	7.8	10.7	8	3	8.83333	1.61967
	eGFP+ cells	Untreated	2.6	3	2.5	3	2.7	0.264575	0.00363277	**
		rhTGFβ1	7.3	8.1	7.7	3	7.7	0.4								0.000932029	**
