# Supplementary material for: Fungal sensing by dectin-1 directs the non-pathogenic polarization of TH17 cells through balanced type I IFN responses in human DCs
Source: Nat Immunol. 2022 Dec 1;23(12):1735–48. doi: 10.1038/s41590-022-01348-2 (PMC9747615; doi:10.1038/s41590-022-01348-2)
Supplement: Source Data Extended Data Fig. 9 — Statistical source data. [file 41590_2022_1348_MOESM18_ESM.xlsx]

## Sheet: 8a,b,c
% IL-17+ cells/total cells	Exp 1	Exp 2	Exp 3	Exp 4	n	Avg	SD	p
								Two-sided, paired Student's t-test
	iDC 3 h							compared between untreated and treated samples with same stimulation
Untreated		0.14	0.05	0.11	3	0.1	0.0458258
rhTGFβ1		0.15	0.07	0.13	3	0.116667	0.0416333
	iDC 48 h
Untreated	0.09	0.14	0.05	0.11	4	0.0975	0.0377492
TGFβR Ab	0.2	0.13	0.12	0.11	4	0.14	0.0408248
rhTGFβ1	0.1	0.15	0.07	0.13	4	0.1125	0.035
IFNα/βR Ab	0.15	0.18	0.03	0.12	4	0.12	0.0648074
IFNα/βR Ab + rhTGFβ1	0.22	0.14	0.06	0.1	4	0.13	0.068313
	Curdlan 3 h
Untreated		8.37	10.26	8.06	3	8.89667	1.19081
rhTGFβ1		10.22	12.72	9.25	3	10.73	1.79034	0.0377584
	Curdlan 48 h
Untreated	11.61	5.93	14.26	10.18	4	10.495	3.48123
TGFβR Ab	12.45	8.16	15.76	7.75	4	11.03	3.80283	0.638824
rhTGFβ1	10.71	6.32	16.15	8.03	4	10.3025	4.29666	0.838443
IFNα/βR Ab	13.16	7.9	14.58	8.38	4	11.005	3.36434	0.589075
IFNα/βR Ab + rhTGFβ1	9.72	6.82	14.89	7.34	4	9.6925	3.68783	0.449126
	C. albicans 3 h
Untreated		8.49	9.6	8.07	3	8.72	0.790506
rhTGFβ1		10.33	10.95	8	3	9.76	1.55541	0.211049
	C. albicans 48 h
Untreated	13.9	6.58	12.26	9.17	4	10.4775	3.2553
TGFβR Ab	14.4	11.82	11.02	8.07	4	11.3275	2.60696	0.614076
rhTGFβ1	8.47	6.24	12.7	7.19	4	8.65	2.85042	0.255159
IFNα/βR Ab	14.03	13.02	10.31	7.55	4	11.2275	2.91164	0.726273
IFNα/βR Ab + rhTGFβ1	9.96	5.71	11.65	8.08	4	8.85	2.55112	0.127235

## Sheet: 8a,b,d
% cells/IL-17+ cells	Exp 1	Exp 2	Exp 3	Exp 4	n	Avg	SD	p
								Two-sided, paired Student's t-test
	Curdlan 3 h							compared between untreated and treated samples with same stimulation
	IFNγ-
Untreated		28.1	19.851	21.51	3	23.1537	4.36322
rhTGFβ1		77.18	82.14	83.37	3	80.8967	3.27695	0.00558448	**
	IFNγ+
Untreated		71.9	80.149	78.49	3	76.8463	4.36322
rhTGFβ1		22.82	17.86	16.63	3	19.1033	3.27695	0.00558448	**
	Curdlan 48 h
	IFNγ-
Untreated	76.6	86.6	88.3	75.9	4	81.85	6.50974
TGFβR Ab	37.9	38.4	36.8	35.2	4	37.075	1.41745	0.000675011	**
rhTGFβ1	94.3	85.8	86.6	75.5	4	85.55	7.71859	0.486451
IFNα/βR Ab	36.8	38.9	36.2	26.6	4	34.625	5.4738	0.000379572	**
IFNα/βR Ab + rhTGFβ1	94.5	88.5	85.7	76.7	4	86.35	7.40698	0.39722
	IFNγ+
Untreated	23.4	13.4	11.7	24.1	4	18.15	6.50974
TGFβR Ab	62.1	61.6	63.2	64.8	4	62.925	1.41745	0.000675011	**
rhTGFβ1	5.7	14.2	13.4	24.5	4	14.45	7.71859	0.486451
IFNα/βR Ab	63.2	61.1	63.8	73.4	4	65.375	5.4738	0.000379572	**
IFNα/βR Ab + rhTGFβ1	5.5	11.5	14.3	23.3	4	13.65	7.40698	0.39722
	C. albicans 3 h
	IFNγ-
Untreated		38.37	15.95	26.02	3	26.78	11.2293
rhTGFβ1		77.762	81.9	75.01	3	78.224	3.46816	0.0220286	*
	IFNγ+
Untreated		61.63	84.05	73.98	3	73.22	11.2293
rhTGFβ1		22.238	18.1	24.99	3	21.776	3.46816	0.0220286	*
	C. albicans 48 h
	IFNγ-
Untreated	80.4	84.3	83	79.6	4	81.825	2.19754
TGFβR Ab	39.27	30.7	27.7	30.16	4	31.9575	5.04682	0.000554123	**
rhTGFβ1	94.21	85.12	85.94	75.77	4	85.26	7.54198	0.42569
IFNα/βR Ab	38.5	31.6	29.2	31.5	4	32.7	4.02244	0.000364718	**
IFNα/βR Ab + rhTGFβ1	94.99	84.76	82.43	76.5	4	84.67	7.7088	0.526881
	IFNγ+
Untreated	19.6	15.7	17	20.4	4	18.175	2.19754
TGFβR Ab	60.7	69.3	72.3	69.8	4	68.025	5.0566	0.000558551	**
rhTGFβ1	5.8	14.88	14.06	24.2	4	14.735	7.52545	0.424301
IFNα/βR Ab	61.5	68.4	70.8	68.5	4	67.3	4.02244	0.000364718	**
IFNα/βR Ab + rhTGFβ1	5.01	15.24	17.57	23.5	4	15.33	7.7088	0.526881
