# Supplementary material for: Fungal sensing by dectin-1 directs the non-pathogenic polarization of TH17 cells through balanced type I IFN responses in human DCs
Source: Nat Immunol. 2022 Dec 1;23(12):1735–48. doi: 10.1038/s41590-022-01348-2 (PMC9747615; doi:10.1038/s41590-022-01348-2)
Supplement: Source Data Extended Data Fig. 10 — Statistical source data. [file 41590_2022_1348_MOESM19_ESM.xlsx]

## Sheet: 9a
IFNB mRNA expression (rel)	Exp 1	Exp 2	Exp 3	Exp 4	n	Avg	SD	p
								Two-sided, paired Student's t-test
	Unstimulated 2 h							compared with control- and specific-silenced sample with same stimulation
Control siRNA	0	0	0.122	0	4	0.0305	0.061
IRF1 siRNA	0	0	0.001	0.001	4	0.0005	0.00057735
BST2 siRNA	0	0	0.007	0	4	0.00175	0.0035
IRF1+BST2 siRNA	0	0	0.019	0	4	0.00475	0.0095
	Unstimulated 6 h
Control siRNA	0	0	0.017	0.001	4	0.0045	0.00834666
IRF1 siRNA	0	0	0.011	0	4	0.00275	0.0055
BST2 siRNA	0	0	0.006	0.001	4	0.00175	0.00287228
IRF1+BST2 siRNA	0	0	0.01	0.002	4	0.003	0.00476095
	Curdlan 2 h
Control siRNA	1	1	1	1	4	1	0
IRF1 siRNA	4.86	4.45	5.217	2.939	4	4.3665	1.00193	0.00672638	**
BST2 siRNA	0.988	0.947	0.921	1.089	4	0.98625	0.0738439
IRF1+BST2 siRNA	2.689	4.698	4.971	4.406	4	4.191	1.02757	0.00841228	**
	Curdlan 6 h
Control siRNA	0	0	0.027	0.002	4	0.00725	0.0132004
IRF1 siRNA	0.996	1.479	1.333	0.88	4	1.172	0.280719	0.00350999	**
BST2 siRNA	0	0	0.003	0.002	4	0.00125	0.0015
IRF1+BST2 siRNA	0.922	1.079	1.628	1.605	4	1.3085	0.361499	0.00516517	**
	C. albicans 2 h
Control siRNA	1.43	1.347	1.537	1.104	4	1.3545	0.184222
IRF1 siRNA	6	5.488	7.536	4.529	4	5.88825	1.25636	0.00359239	**
BST2 siRNA	1.184	0.725	1.414	1.337	4	1.165	0.308516
IRF1+BST2 siRNA	5.755	5.669	6.908	4.688	4	5.755	0.908349	0.00125266	**
	C. albicans 6 h
Control siRNA	0	0	0.011	0.002	4	0.00325	0.00525198
IRF1 siRNA	1.291	1.589	1.886	0.962	4	1.432	0.396462	0.00537172	**
BST2 siRNA	0	0	0.004	0	4	0.001	0.002
IRF1+BST2 siRNA	1.403	1.404	1.476	1.736	4	1.50475	0.15791	0.000316163	**

## Sheet: 9b
IFNB mRNA expression (rel)	Exp 1	Exp 2	Exp 3	n	Avg	SD
	Unstimulated 2 h
eGFP- cells	0	0	0	3	0	0
eGFP+ cells	0	0	0	3	0	0
	Unstimulated 6 h
Control siRNA	x	0	0	2	0	0
IRF1 siRNA	0	0	0	3	0	0
	Curdlan 2 h
Control siRNA	1	1	1	3	1	0
IRF1 siRNA	1.172	0.737	1.141	3	1.01667	0.242694
	Curdlan 6 h
Control siRNA	0.028	0.084	0.045	3	0.0523333	0.0287112
IRF1 siRNA	0.036	0.044	0.09	3	0.0566667	0.0291433
	C. albicans 2 h
Control siRNA	2.123	2.077	1.606	3	1.93533	0.286137
IRF1 siRNA	1.889	2.151	1.551	3	1.86367	0.300801
	C. albicans 6 h
Control siRNA	0.035	0.129	0.044	3	0.0693333	0.0518684
IRF1 siRNA	0.028	0.026	0.015	3	0.023	0.007
